# Supplementary material for: Multimodal deep-learning optimization of chiroptical properties in all-inorganic perovskite-coated TiO2 nanohelices and inverse-design transfer to organic chiral luminophores
Source: Nat Commun. 2026 Jun 4;17:7180. doi: 10.1038/s41467-026-74010-2 (PMC13396460; doi:10.1038/s41467-026-74010-2)
Supplement: Supplementary file 4 — Source Data [file 41467_2026_74010_MOESM4_ESM.xlsx]

## Sheet: Figure 1
X1	Y1	X2	Y2	X3	Y3	X4	Y4	X5	Y5	X6	Y6	X7	Y7	X8	Y8	X9	Y9	X10	Y10	X11	Y11	X12	Y1
1	0.0095	9	0.32	30	0.068	56	1.9	74	0.2	59	0.027	80	0.2	81	0.35	13	0.45	15	0.87	60	1.5	36	0.007
2	0.11	10	0.15	31	0.0082	57	1.6	75	0.38	60	0.0089									75	0.0031	38	0.006
3	0.53	11	0.44	32	0.0023	58	1.5	76	0.45	61	0.004
4	0.024	12	0.004	33	0.0073	59	0.8	77	0.5	63	0.0091									84	0.44
5	0.01	13	0.0145			60	0.89	78	0.0056	64	0.002									85	0.16
		14	0.0045	35	0.004	61	0.15	79	0.89	67	0.0002
		15	0.01	36	0.0036	62	1.1	--		70	0.01									80	0.06
		16	0.00139	37	0.0023	63	0.4	--		71	0.00514									80	0.007
		17	0.001			64	0.8	--		--										76	0.00075
		18	0.125	39	0.002			--		--										77	0.003
		19	0.005	40	0.104	66	0.76	--		--
		20	0.001	41	0.352	67	2	--		--
		21	0.00054	42	0.006	68	1.73	--		--
		22	0.349	43	0.0045	69	1.41	--		--
		23	0.05014	44	0.274	70	0.31	--		--
		24	0.058	45	0.06
		25	0.055	46	0.22
		26	0.0016	47	0.0061
				48	0.07
				49	0.026
				50	0.01
				51	0.0013
				52	0.048

## Sheet: Figure 3n
Cs4PbBr6	Standard		CsPbBr3	Standard			LH-TiO2 NHs@CsPbBr3/Cs4PbBr6			LH-TiO2 NHs			Sapphire
X	Y		X	Y			X	Y		X	Y		X	Y
12.635	82.5		15.081	60			10	-44.5043		10	928.495		10	1494.75
12.885	93.4		15.211	80			10	-44.5043		10	928.495		10	1494.75
18.084	11		21.498	100			10	-44.5043		10	928.495		10	1494.75
20.079	44.1		21.657	40			10	-44.5043		10	928.495		10	1494.75
21.826	0.6		24.164	40			10	-49.1043		10	962.495		10	1528.75
22.413	75.7		25.208	20			10	-48.7043		10	1013.5		10	1551.75
25.427	50.7		26.346	40			10	-43.9043		10	987.495		10	1587.75
25.936	0.6		26.506	20			10	-37.3043		10	929.495		10	1560.75
27.51	26.4		28.586	40			10	-42.5043		10	959.495		10	1536.75
28.603	44.9		30.378	70			10	-42.7043		10	981.495		10	1523.75
28.947	1.4		30.698	80			10.1	-48.1043		10.1	1000.5		10.1	1523.75
30.268	100		34.195	40			10.1	-43.9043		10.1	947.495		10.1	1588.75
30.953	23.2		34.33	40			10.1	-44.5043		10.1	967.495		10.1	1545.75
31.801	16.7		34.466	20			10.1	-41.3043		10.1	1002.5		10.1	1561.75
32.611	2.7		37.603	60			10.1	-41.9043		10.1	962.495		10.1	1540.75
33.22	16.7		37.767	60			10.1	-46.7043		10.1	967.495		10.1	1511.75
33.653	4.9		37.933	60			10.1	-44.7043		10.1	940.495		10.1	1527.75
34.147	40.3		43.692	70			10.1	-38.7043		10.1	1015.5		10.1	1524.75
34.441	3.1		44.141	20			10.1	-49.7043		10.1	1002.5		10.1	1530.75
34.539	5.8		46.61	20			10.1	-45.7043		10.1	939.495		10.1	1527.75
36.639	1.8		49.013	20			10.2	-36.5043		10.2	950.495		10.2	1521.75
37.628	2.5		49.382	20			10.2	-36.3043		10.2	931.495		10.2	1562.75
37.988	1.9						10.2	-39.9043		10.2	980.495		10.2	1553.75
38.551	4.1						10.2	-47.9043		10.2	962.495		10.2	1574.75
38.992	41.2						10.2	-46.5043		10.2	967.495		10.2	1518.75
39.254	10.3						10.2	-40.1043		10.2	964.495		10.2	1531.75
39.341	19.9						10.2	-39.1043		10.2	958.495		10.2	1498.75
40.444	14.8						10.2	-44.3043		10.2	986.495		10.2	1547.75
40.811	16.1						10.2	-50.3043		10.2	960.495		10.2	1559.75
41.482	3.5						10.2	-46.7043		10.2	952.495		10.2	1529.75
41.633	2.3						10.3	-43.9043		10.3	994.495		10.3	1496.75
42.129	2						10.3	-46.3043		10.3	974.495		10.3	1535.75
42.402	6.2						10.3	-44.9043		10.3	964.495		10.3	1530.75
42.402	6.2						10.3	-35.7043		10.3	917.495		10.3	1553.75
43.375	17.6						10.3	-44.5043		10.3	975.495		10.3	1517.75
43.615	2.5						10.3	-42.1043		10.3	995.495		10.3	1515.75
44.499	12.3						10.3	-43.1043		10.3	979.495		10.3	1520.75
45.437	3.3						10.3	-38.9043		10.3	956.495		10.3	1573.75
45.746	23.6						10.3	-43.7043		10.3	969.495		10.3	1547.75
45.746	23.6						10.3	-35.3043		10.3	944.495		10.3	1539.75
46.522	3.5						10.4	-39.9043		10.4	1000.5		10.4	1542.75
46.725	4.2						10.4	-39.3043		10.4	980.495		10.4	1522.75
47.052	8.5						10.4	-47.5043		10.4	954.495		10.4	1540.75
47.428	2.9						10.4	-38.1043		10.4	918.495		10.4	1541.75
47.727	13						10.4	-35.9043		10.4	945.495		10.4	1533.75
47.727	13						10.4	-37.3043		10.4	975.495		10.4	1548.75
48.234	12.1						10.4	-49.1043		10.4	960.495		10.4	1492.75
49.126	3.9						10.4	-50.5043		10.4	969.495		10.4	1556.75
49.707	6.8						10.4	-37.1043		10.4	1004.5		10.4	1579.75
							10.4	-43.1043		10.4	954.495		10.4	1557.75
							10.5	-41.9043		10.5	950.495		10.5	1559.75
							10.5	-43.3043		10.5	939.495		10.5	1510.75
							10.5	-39.9043		10.5	936.495		10.5	1508.75
							10.5	-39.1043		10.5	965.495		10.5	1560.75
							10.5	-46.1043		10.5	935.495		10.5	1550.75
							10.5	-39.7043		10.5	1011.5		10.5	1548.75
							10.5	-37.9043		10.5	982.495		10.5	1540.75
							10.5	-36.3043		10.5	942.495		10.5	1564.75
							10.5	-42.1043		10.5	958.495		10.5	1531.75
							10.5	-40.1043		10.5	974.495		10.5	1495.75
							10.6	-42.7043		10.6	969.495		10.6	1562.75
							10.6	-39.5043		10.6	962.495		10.6	1554.75
							10.6	-45.3043		10.6	986.495		10.6	1574.75
							10.6	-42.1043		10.6	1004.5		10.6	1529.75
							10.6	-46.3043		10.6	980.495		10.6	1546.75
							10.6	-42.5043		10.6	919.495		10.6	1547.75
							10.6	-44.1043		10.6	949.495		10.6	1549.75
							10.6	-42.9043		10.6	915.495		10.6	1531.75
							10.6	-38.1043		10.6	943.495		10.6	1539.75
							10.6	-46.1043		10.6	973.495		10.6	1576.75
							10.7	-40.9043		10.7	970.495		10.7	1570.75
							10.7	-43.7043		10.7	985.495		10.7	1535.75
							10.7	-43.3043		10.7	961.495		10.7	1541.75
							10.7	-47.3043		10.7	949.495		10.7	1538.75
							10.7	-47.7043		10.7	973.495		10.7	1542.75
							10.7	-39.7043		10.7	987.495		10.7	1580.75
							10.7	-40.5043		10.7	1000.5		10.7	1559.75
							10.7	-40.7043		10.7	926.495		10.7	1540.75
							10.7	-51.3043		10.7	924.495		10.7	1530.75
							10.7	-45.9043		10.7	946.495		10.7	1543.75
							10.8	-42.5043		10.8	986.495		10.8	1529.75
							10.8	-40.3043		10.8	999.495		10.8	1573.75
							10.8	-36.7043		10.8	977.495		10.8	1522.75
							10.8	-42.7043		10.8	971.495		10.8	1571.75
							10.8	-43.7043		10.8	934.495		10.8	1530.75
							10.8	-42.5043		10.8	943.495		10.8	1538.75
							10.8	-36.7043		10.8	991.495		10.8	1508.75
							10.8	-39.5043		10.8	987.495		10.8	1565.75
							10.8	-49.5043		10.8	980.495		10.8	1546.75
							10.8	-44.1043		10.8	932.495		10.8	1569.75
							10.9	-44.9043		10.9	972.495		10.9	1539.75
							10.9	-35.5043		10.9	987.495		10.9	1530.75
							10.9	-44.3043		10.9	984.495		10.9	1542.75
							10.9	-41.9043		10.9	957.495		10.9	1553.75
							10.9	-30.5043		10.9	942.495		10.9	1525.75
							10.9	-40.5043		10.9	940.495		10.9	1525.75
							10.9	-43.7043		10.9	960.495		10.9	1518.75
							10.9	-52.9043		10.9	1001.5		10.9	1564.75
							10.9	-43.3043		10.9	986.495		10.9	1556.75
							10.9	-36.7043		10.9	926.495		10.9	1492.75
							11	-34.1043		11	954.495		11	1523.75
							11	-46.9043		11	978.495		11	1550.75
							11	-44.7043		11	976.495		11	1581.75
							11	-37.9043		11	943.495		11	1575.75
							11	-47.7043		11	950.495		11	1559.75
							11	-42.5043		11	967.495		11	1537.75
							11	-42.5043		11	972.495		11	1548.75
							11	-35.7043		11	959.495		11	1572.75
							11	-42.3043		11	945.495		11	1553.75
							11	-41.7043		11	956.495		11	1525.75
							11.1	-38.7043		11.1	939.495		11.1	1524.75
							11.1	-36.9043		11.1	996.495		11.1	1537.75
							11.1	-34.9043		11.1	1003.5		11.1	1561.75
							11.1	-38.7043		11.1	946.495		11.1	1540.75
							11.1	-43.7043		11.1	919.495		11.1	1550.75
							11.1	-43.9043		11.1	937.495		11.1	1557.75
							11.1	-37.1043		11.1	985.495		11.1	1525.75
							11.1	-41.3043		11.1	983.495		11.1	1533.75
							11.1	-40.1043		11.1	955.495		11.1	1535.75
							11.1	-39.5043		11.1	944.495		11.1	1596.75
							11.2	-36.5043		11.2	956.495		11.2	1561.75
							11.2	-41.1043		11.2	953.495		11.2	1556.75
							11.2	-37.7043		11.2	973.495		11.2	1532.75
							11.2	-39.1043		11.2	981.495		11.2	1566.75
							11.2	-41.9043		11.2	982.495		11.2	1555.75
							11.2	-42.7043		11.2	936.495		11.2	1562.75
							11.2	-42.9043		11.2	937.495		11.2	1552.75
							11.2	-38.3043		11.2	928.495		11.2	1559.75
							11.2	-44.3043		11.2	968.495		11.2	1557.75
							11.2	-41.5043		11.2	967.495		11.2	1555.75
							11.3	-40.1043		11.3	972.495		11.3	1539.75
							11.3	-37.1043		11.3	965.495		11.3	1528.75
							11.3	-38.3043		11.3	981.495		11.3	1531.75
							11.3	-39.3043		11.3	931.495		11.3	1572.75
							11.3	-46.3043		11.3	946.495		11.3	1589.75
							11.3	-47.3043		11.3	945.495		11.3	1538.75
							11.3	-41.5043		11.3	947.495		11.3	1554.75
							11.3	-30.5043		11.3	944.495		11.3	1507.75
							11.3	-39.7043		11.3	981.495		11.3	1580.75
							11.3	-29.3043		11.3	1002.5		11.3	1562.75
							11.4	-36.9043		11.4	942.495		11.4	1537.75
							11.4	-27.3043		11.4	966.495		11.4	1514.75
							11.4	-23.5043		11.4	933.495		11.4	1552.75
							11.4	-30.3043		11.4	986.495		11.4	1533.75
							11.4	-35.5043		11.4	992.495		11.4	1568.75
							11.4	-51.1043		11.4	956.495		11.4	1547.75
							11.4	-43.9043		11.4	966.495		11.4	1528.75
							11.4	-40.1043		11.4	962.495		11.4	1534.75
							11.4	-42.7043		11.4	944.495		11.4	1557.75
							11.4	-42.3043		11.4	937.495		11.4	1552.75
							11.5	-36.1043		11.5	946.495		11.5	1522.75
							11.5	-37.1043		11.5	988.495		11.5	1558.75
							11.5	-37.5043		11.5	970.495		11.5	1529.75
							11.5	-48.7043		11.5	957.495		11.5	1577.75
							11.5	-44.7043		11.5	948.495		11.5	1508.75
							11.5	-39.3043		11.5	957.495		11.5	1549.75
							11.5	-39.7043		11.5	968.495		11.5	1557.75
							11.5	-34.7043		11.5	962.495		11.5	1583.75
							11.5	-41.9043		11.5	942.495		11.5	1563.75
							11.5	-46.1043		11.5	984.495		11.5	1552.75
							11.6	-41.3043		11.6	955.495		11.6	1547.75
							11.6	-37.3043		11.6	952.495		11.6	1563.75
							11.6	-39.5043		11.6	966.495		11.6	1574.75
							11.6	-35.9043		11.6	937.495		11.6	1573.75
							11.6	-44.3043		11.6	957.495		11.6	1538.75
							11.6	-39.7043		11.6	948.495		11.6	1525.75
							11.6	-43.3043		11.6	994.495		11.6	1543.75
							11.6	-35.7043		11.6	984.495		11.6	1598.75
							11.6	-40.1043		11.6	963.495		11.6	1546.75
							11.6	-34.7043		11.6	916.495		11.6	1535.75
							11.7	-42.7043		11.7	970.495		11.7	1559.75
							11.7	-38.5043		11.7	967.495		11.7	1563.75
							11.7	-35.7043		11.7	981.495		11.7	1557.75
							11.7	-44.9043		11.7	975.495		11.7	1573.75
							11.7	-37.7043		11.7	981.495		11.7	1564.75
							11.7	-35.1043		11.7	934.495		11.7	1585.75
							11.7	-36.3043		11.7	944.495		11.7	1567.75
							11.7	-41.7043		11.7	954.495		11.7	1567.75
							11.7	-36.9043		11.7	1000.5		11.7	1551.75
							11.7	-45.3043		11.7	972.495		11.7	1556.75
							11.8	-40.9043		11.8	940.495		11.8	1551.75
							11.8	-44.5043		11.8	921.495		11.8	1533.75
							11.8	-43.7043		11.8	923.495		11.8	1546.75
							11.8	-40.7043		11.8	962.495		11.8	1544.75
							11.8	-37.3043		11.8	971.495		11.8	1559.75
							11.8	-41.7043		11.8	980.495		11.8	1580.75
							11.8	-45.9043		11.8	970.495		11.8	1562.75
							11.8	-44.5043		11.8	960.495		11.8	1519.75
							11.8	-41.7043		11.8	940.495		11.8	1567.75
							11.8	-40.1043		11.8	969.495		11.8	1561.75
							11.9	-39.9043		11.9	954.495		11.9	1558.75
							11.9	-39.9043		11.9	985.495		11.9	1527.75
							11.9	-39.9043		11.9	960.495		11.9	1548.75
							11.9	-49.1043		11.9	964.495		11.9	1574.75
							11.9	-49.3043		11.9	957.495		11.9	1604.75
							11.9	-43.1043		11.9	946.495		11.9	1557.75
							11.9	-35.9043		11.9	959.495		11.9	1546.75
							11.9	-36.7043		11.9	951.495		11.9	1533.75
							11.9	-41.5043		11.9	979.495		11.9	1546.75
							11.9	-48.1043		11.9	950.495		11.9	1554.75
							12	-43.7043		12	945.495		12	1572.75
							12	-37.9043		12	951.495		12	1519.75
							12	-40.1043		12	959.495		12	1565.75
							12	-43.1043		12	963.495		12	1562.75
							12	-43.7043		12	931.495		12	1579.75
							12	-42.3043		12	957.495		12	1527.75
							12	-34.1043		12	965.495		12	1555.75
							12	-40.3043		12	947.495		12	1548.75
							12	-40.3043		12	964.495		12	1561.75
							12	-40.7043		12	951.495		12	1537.75
							12.1	-37.7043		12.1	974.495		12.1	1552.75
							12.1	-46.7043		12.1	952.495		12.1	1556.75
							12.1	-41.5043		12.1	978.495		12.1	1560.75
							12.1	-38.7043		12.1	936.495		12.1	1555.75
							12.1	-37.3043		12.1	967.495		12.1	1567.75
							12.1	-35.5043		12.1	947.495		12.1	1543.75
							12.1	-36.9043		12.1	973.495		12.1	1553.75
							12.1	-32.7043		12.1	927.495		12.1	1538.75
							12.1	-38.1043		12.1	952.495		12.1	1575.75
							12.1	-39.1043		12.1	969.495		12.1	1575.75
							12.2	-35.7043		12.2	985.495		12.2	1582.75
							12.2	-33.7043		12.2	931.495		12.2	1523.75
							12.2	-26.1043		12.2	957.495		12.2	1503.75
							12.2	-39.5043		12.2	961.495		12.2	1517.75
							12.2	-29.7043		12.2	988.495		12.2	1555.75
							12.2	-39.5043		12.2	926.495		12.2	1571.75
							12.2	-28.7043		12.2	960.495		12.2	1565.75
							12.2	-36.9043		12.2	966.495		12.2	1550.75
							12.2	-21.7043		12.2	932.495		12.2	1571.75
							12.2	-32.1043		12.2	934.495		12.2	1549.75
							12.3	-27.3043		12.3	963.495		12.3	1575.75
							12.3	-36.5043		12.3	949.495		12.3	1555.75
							12.3	-26.9043		12.3	943.495		12.3	1580.75
							12.3	-20.1043		12.3	936.495		12.3	1564.75
							12.3	-20.1043		12.3	932.495		12.3	1532.75
							12.3	-20.1043		12.3	948.495		12.3	1551.75
							12.3	-27.5043		12.3	961.495		12.3	1553.75
							12.3	-28.9043		12.3	970.495		12.3	1578.75
							12.3	-22.3043		12.3	986.495		12.3	1574.75
							12.3	-15.3043		12.3	957.495		12.3	1556.75
							12.4	-4.50429		12.4	956.495		12.4	1544.75
							12.4	-8.30429		12.4	940.495		12.4	1533.75
							12.4	-0.50429		12.4	946.495		12.4	1547.75
							12.4	0.49571		12.4	959.495		12.4	1577.75
							12.4	7.29571		12.4	958.495		12.4	1587.75
							12.4	13.0957		12.4	960.495		12.4	1588.75
							12.4	19.8957		12.4	960.495		12.4	1528.75
							12.4	16.6957		12.4	957.495		12.4	1548.75
							12.4	38.4957		12.4	964.495		12.4	1522.75
							12.4	53.6957		12.4	926.495		12.4	1569.75
							12.5	56.2957		12.5	944.495		12.5	1523.75
							12.5	65.2957		12.5	952.495		12.5	1613.75
							12.5	70.2957		12.5	966.495		12.5	1535.75
							12.5	102.496		12.5	963.495		12.5	1569.75
							12.5	127.296		12.5	970.495		12.5	1521.75
							12.5	128.696		12.5	956.495		12.5	1583.75
							12.5	164.896		12.5	949.495		12.5	1524.75
							12.5	201.896		12.5	955.495		12.5	1569.75
							12.5	248.496		12.5	948.495		12.5	1550.75
							12.5	325.896		12.5	959.495		12.5	1567.75
							12.6	412.896		12.6	940.495		12.6	1573.75
							12.6	561.896		12.6	965.495		12.6	1557.75
							12.6	754.896		12.6	958.495		12.6	1565.75
							12.6	964.696		12.6	963.495		12.6	1558.75
							12.6	1236.9		12.6	978.495		12.6	1545.75
							12.6	1321.9		12.6	943.495		12.6	1573.75
							12.6	877.696		12.6	963.495		12.6	1528.75
							12.6	465.096		12.6	937.495		12.6	1521.75
							12.6	226.096		12.6	959.495		12.6	1571.75
							12.6	101.096		12.6	972.495		12.6	1588.75
							12.7	40.0957		12.7	977.495		12.7	1613.75
							12.7	30.6957		12.7	963.495		12.7	1567.75
							12.7	11.6957		12.7	922.495		12.7	1546.75
							12.7	19.2957		12.7	926.495		12.7	1524.75
							12.7	22.2957		12.7	970.495		12.7	1550.75
							12.7	9.29571		12.7	988.495		12.7	1585.75
							12.7	8.09571		12.7	992.495		12.7	1571.75
							12.7	3.29571		12.7	954.495		12.7	1570.75
							12.7	3.09571		12.7	945.495		12.7	1569.75
							12.7	8.89571		12.7	962.495		12.7	1526.75
							12.8	9.69571		12.8	967.495		12.8	1558.75
							12.8	7.69571		12.8	967.495		12.8	1553.75
							12.8	3.09571		12.8	952.495		12.8	1570.75
							12.8	-1.70429		12.8	937.495		12.8	1596.75
							12.8	8.89571		12.8	954.495		12.8	1568.75
							12.8	21.0957		12.8	933.495		12.8	1559.75
							12.8	29.0957		12.8	949.495		12.8	1526.75
							12.8	47.6957		12.8	941.495		12.8	1580.75
							12.8	52.2957		12.8	962.495		12.8	1549.75
							12.8	82.0957		12.8	959.495		12.8	1569.75
							12.9	78.2957		12.9	951.495		12.9	1556.75
							12.9	49.2957		12.9	957.495		12.9	1566.75
							12.9	9.69571		12.9	975.495		12.9	1553.75
							12.9	-7.70429		12.9	982.495		12.9	1576.75
							12.9	-20.3043		12.9	958.495		12.9	1528.75
							12.9	-17.7043		12.9	936.495		12.9	1544.75
							12.9	-36.5043		12.9	950.495		12.9	1545.75
							12.9	-35.3043		12.9	945.495		12.9	1559.75
							12.9	-39.9043		12.9	968.495		12.9	1570.75
							12.9	-32.9043		12.9	968.495		12.9	1564.75
							13	-35.5043		13	973.495		13	1550.75
							13	-35.3043		13	961.495		13	1578.75
							13	-35.5043		13	954.495		13	1551.75
							13	-38.5043		13	958.495		13	1580.75
							13	-36.9043		13	951.495		13	1554.75
							13	-35.7043		13	934.495		13	1585.75
							13	-35.9043		13	956.495		13	1561.75
							13	-39.7043		13	930.495		13	1562.75
							13	-47.1043		13	963.495		13	1538.75
							13	-42.7043		13	966.495		13	1556.75
							13.1	-42.1043		13.1	956.495		13.1	1564.75
							13.1	-44.7043		13.1	941.495		13.1	1559.75
							13.1	-30.7043		13.1	957.495		13.1	1557.75
							13.1	-40.7043		13.1	931.495		13.1	1539.75
							13.1	-41.3043		13.1	972.495		13.1	1543.75
							13.1	-45.3043		13.1	979.495		13.1	1566.75
							13.1	-40.7043		13.1	984.495		13.1	1558.75
							13.1	-41.7043		13.1	940.495		13.1	1554.75
							13.1	-45.1043		13.1	941.495		13.1	1542.75
							13.1	-35.3043		13.1	943.495		13.1	1537.75
							13.2	-36.9043		13.2	943.495		13.2	1538.75
							13.2	-46.7043		13.2	927.495		13.2	1539.75
							13.2	-38.1043		13.2	952.495		13.2	1571.75
							13.2	-40.1043		13.2	977.495		13.2	1552.75
							13.2	-41.3043		13.2	980.495		13.2	1548.75
							13.2	-36.7043		13.2	966.495		13.2	1527.75
							13.2	-35.3043		13.2	952.495		13.2	1533.75
							13.2	-38.7043		13.2	917.495		13.2	1550.75
							13.2	-41.5043		13.2	972.495		13.2	1576.75
							13.2	-44.9043		13.2	988.495		13.2	1563.75
							13.3	-37.7043		13.3	961.495		13.3	1563.75
							13.3	-40.3043		13.3	965.495		13.3	1559.75
							13.3	-38.5043		13.3	954.495		13.3	1534.75
							13.3	-39.9043		13.3	979.495		13.3	1552.75
							13.3	-38.9043		13.3	970.495		13.3	1544.75
							13.3	-40.5043		13.3	975.495		13.3	1558.75
							13.3	-41.3043		13.3	927.495		13.3	1542.75
							13.3	-43.7043		13.3	946.495		13.3	1585.75
							13.3	-42.9043		13.3	966.495		13.3	1576.75
							13.3	-41.1043		13.3	963.495		13.3	1595.75
							13.4	-38.9043		13.4	964.495		13.4	1574.75
							13.4	-40.1043		13.4	962.495		13.4	1515.75
							13.4	-42.1043		13.4	966.495		13.4	1524.75
							13.4	-39.5043		13.4	930.495		13.4	1547.75
							13.4	-39.7043		13.4	966.495		13.4	1565.75
							13.4	-42.3043		13.4	948.495		13.4	1571.75
							13.4	-38.3043		13.4	971.495		13.4	1577.75
							13.4	-39.3043		13.4	948.495		13.4	1589.75
							13.4	-41.7043		13.4	946.495		13.4	1569.75
							13.4	-42.3043		13.4	961.495		13.4	1554.75
							13.5	-41.7043		13.5	949.495		13.5	1569.75
							13.5	-39.9043		13.5	955.495		13.5	1556.75
							13.5	-46.3043		13.5	978.495		13.5	1538.75
							13.5	-48.3043		13.5	965.495		13.5	1577.75
							13.5	-43.7043		13.5	981.495		13.5	1564.75
							13.5	-38.5043		13.5	947.495		13.5	1615.75
							13.5	-39.3043		13.5	972.495		13.5	1549.75
							13.5	-43.1043		13.5	947.495		13.5	1533.75
							13.5	-37.5043		13.5	977.495		13.5	1519.75
							13.5	-37.3043		13.5	955.495		13.5	1552.75
							13.6	-34.7043		13.6	981.495		13.6	1583.75
							13.6	-41.3043		13.6	966.495		13.6	1575.75
							13.6	-37.9043		13.6	949.495		13.6	1553.75
							13.6	-41.5043		13.6	969.495		13.6	1563.75
							13.6	-45.1043		13.6	959.495		13.6	1518.75
							13.6	-37.3043		13.6	968.495		13.6	1536.75
							13.6	-40.7043		13.6	931.495		13.6	1578.75
							13.6	-38.3043		13.6	925.495		13.6	1580.75
							13.6	-43.5043		13.6	930.495		13.6	1589.75
							13.6	-45.5043		13.6	952.495		13.6	1558.75
							13.7	-43.3043		13.7	958.495		13.7	1554.75
							13.7	-45.5043		13.7	954.495		13.7	1541.75
							13.7	-40.9043		13.7	989.495		13.7	1571.75
							13.7	-31.7043		13.7	949.495		13.7	1567.75
							13.7	-40.9043		13.7	961.495		13.7	1554.75
							13.7	-39.7043		13.7	959.495		13.7	1546.75
							13.7	-48.1043		13.7	970.495		13.7	1561.75
							13.7	-42.1043		13.7	997.495		13.7	1558.75
							13.7	-37.1043		13.7	945.495		13.7	1553.75
							13.7	-38.7043		13.7	951.495		13.7	1544.75
							13.8	-42.7043		13.8	954.495		13.8	1534.75
							13.8	-41.1043		13.8	949.495		13.8	1550.75
							13.8	-44.3043		13.8	975.495		13.8	1546.75
							13.8	-40.1043		13.8	947.495		13.8	1588.75
							13.8	-39.7043		13.8	955.495		13.8	1568.75
							13.8	-43.7043		13.8	955.495		13.8	1576.75
							13.8	-45.1043		13.8	966.495		13.8	1524.75
							13.8	-44.7043		13.8	985.495		13.8	1559.75
							13.8	-43.3043		13.8	976.495		13.8	1519.75
							13.8	-38.1043		13.8	953.495		13.8	1551.75
							13.9	-43.1043		13.9	962.495		13.9	1574.75
							13.9	-46.9043		13.9	961.495		13.9	1564.75
							13.9	-48.7043		13.9	934.495		13.9	1562.75
							13.9	-46.7043		13.9	943.495		13.9	1566.75
							13.9	-38.7043		13.9	974.495		13.9	1552.75
							13.9	-36.5043		13.9	970.495		13.9	1513.75
							13.9	-38.1043		13.9	960.495		13.9	1545.75
							13.9	-43.5043		13.9	942.495		13.9	1571.75
							13.9	-49.7043		13.9	970.495		13.9	1570.75
							13.9	-45.5043		13.9	948.495		13.9	1588.75
							14	-47.7043		14	980.495		14	1561.75
							14	-38.3043		14	959.495		14	1573.75
							14	-41.3043		14	937.495		14	1566.75
							14	-41.3043		14	950.495		14	1537.75
							14	-39.3043		14	964.495		14	1546.75
							14	-48.3043		14	989.495		14	1573.75
							14	-47.3043		14	959.495		14	1554.75
							14	-48.9043		14	967.495		14	1576.75
							14	-40.3043		14	932.495		14	1568.75
							14	-42.1043		14	965.495		14	1564.75
							14.1	-42.5043		14.1	970.495		14.1	1536.75
							14.1	-40.3043		14.1	949.495		14.1	1547.75
							14.1	-42.7043		14.1	950.495		14.1	1525.75
							14.1	-38.7043		14.1	961.495		14.1	1555.75
							14.1	-47.1043		14.1	962.495		14.1	1566.75
							14.1	-46.3043		14.1	968.495		14.1	1571.75
							14.1	-38.5043		14.1	966.495		14.1	1536.75
							14.1	-41.5043		14.1	977.495		14.1	1557.75
							14.1	-39.7043		14.1	984.495		14.1	1549.75
							14.1	-46.9043		14.1	971.495		14.1	1530.75
							14.2	-45.7043		14.2	930.495		14.2	1539.75
							14.2	-46.3043		14.2	967.495		14.2	1565.75
							14.2	-48.1043		14.2	935.495		14.2	1561.75
							14.2	-46.7043		14.2	956.495		14.2	1586.75
							14.2	-39.1043		14.2	962.495		14.2	1545.75
							14.2	-43.5043		14.2	954.495		14.2	1564.75
							14.2	-40.7043		14.2	945.495		14.2	1556.75
							14.2	-45.9043		14.2	953.495		14.2	1541.75
							14.2	-46.1043		14.2	962.495		14.2	1595.75
							14.2	-45.3043		14.2	980.495		14.2	1534.75
							14.3	-43.1043		14.3	971.495		14.3	1529.75
							14.3	-40.5043		14.3	977.495		14.3	1517.75
							14.3	-40.5043		14.3	946.495		14.3	1553.75
							14.3	-42.7043		14.3	990.495		14.3	1574.75
							14.3	-34.9043		14.3	965.495		14.3	1546.75
							14.3	-40.1043		14.3	936.495		14.3	1564.75
							14.3	-42.1043		14.3	946.495		14.3	1540.75
							14.3	-46.1043		14.3	960.495		14.3	1516.75
							14.3	-44.1043		14.3	980.495		14.3	1557.75
							14.3	-41.9043		14.3	953.495		14.3	1580.75
							14.4	-42.1043		14.4	964.495		14.4	1566.75
							14.4	-38.1043		14.4	956.495		14.4	1548.75
							14.4	-39.3043		14.4	942.495		14.4	1543.75
							14.4	-49.1043		14.4	950.495		14.4	1538.75
							14.4	-41.7043		14.4	960.495		14.4	1547.75
							14.4	-44.7043		14.4	954.495		14.4	1548.75
							14.4	-41.1043		14.4	969.495		14.4	1545.75
							14.4	-41.9043		14.4	963.495		14.4	1572.75
							14.4	-41.5043		14.4	959.495		14.4	1571.75
							14.4	-40.9043		14.4	967.495		14.4	1568.75
							14.5	-45.9043		14.5	943.495		14.5	1553.75
							14.5	-41.3043		14.5	966.495		14.5	1543.75
							14.5	-40.1043		14.5	953.495		14.5	1554.75
							14.5	-44.5043		14.5	980.495		14.5	1536.75
							14.5	-47.7043		14.5	947.495		14.5	1554.75
							14.5	-46.3043		14.5	951.495		14.5	1551.75
							14.5	-39.7043		14.5	942.495		14.5	1538.75
							14.5	-37.3043		14.5	981.495		14.5	1571.75
							14.5	-43.1043		14.5	978.495		14.5	1543.75
							14.5	-38.7043		14.5	956.495		14.5	1568.75
							14.6	-47.1043		14.6	962.495		14.6	1574.75
							14.6	-48.9043		14.6	981.495		14.6	1587.75
							14.6	-42.3043		14.6	962.495		14.6	1567.75
							14.6	-41.3043		14.6	960.495		14.6	1567.75
							14.6	-36.7043		14.6	948.495		14.6	1532.75
							14.6	-40.1043		14.6	958.495		14.6	1535.75
							14.6	-44.9043		14.6	972.495		14.6	1551.75
							14.6	-45.1043		14.6	963.495		14.6	1557.75
							14.6	-47.5043		14.6	970.495		14.6	1565.75
							14.6	-43.9043		14.6	965.495		14.6	1555.75
							14.7	-37.9043		14.7	956.495		14.7	1561.75
							14.7	-35.9043		14.7	942.495		14.7	1541.75
							14.7	-37.9043		14.7	952.495		14.7	1542.75
							14.7	-44.1043		14.7	959.495		14.7	1551.75
							14.7	-45.3043		14.7	986.495		14.7	1550.75
							14.7	-39.9043		14.7	954.495		14.7	1564.75
							14.7	-37.3043		14.7	975.495		14.7	1555.75
							14.7	-37.9043		14.7	959.495		14.7	1542.75
							14.7	-40.5043		14.7	960.495		14.7	1543.75
							14.7	-45.1043		14.7	959.495		14.7	1540.75
							14.8	-36.7043		14.8	937.495		14.8	1552.75
							14.8	-31.5043		14.8	985.495		14.8	1589.75
							14.8	-36.3043		14.8	969.495		14.8	1574.75
							14.8	-29.3043		14.8	964.495		14.8	1573.75
							14.8	-40.9043		14.8	953.495		14.8	1546.75
							14.8	-38.5043		14.8	977.495		14.8	1544.75
							14.8	-29.5043		14.8	961.495		14.8	1536.75
							14.8	-35.9043		14.8	962.495		14.8	1574.75
							14.8	-22.9043		14.8	952.495		14.8	1562.75
							14.8	-21.7043		14.8	977.495		14.8	1518.75
							14.9	-26.7043		14.9	961.495		14.9	1566.75
							14.9	-28.3043		14.9	934.495		14.9	1552.75
							14.9	-32.5043		14.9	966.495		14.9	1573.75
							14.9	-33.9043		14.9	947.495		14.9	1570.75
							14.9	-34.3043		14.9	964.495		14.9	1555.75
							14.9	-38.1043		14.9	983.495		14.9	1561.75
							14.9	-40.5043		14.9	959.495		14.9	1536.75
							14.9	-49.9043		14.9	964.495		14.9	1553.75
							14.9	-46.3043		14.9	962.495		14.9	1541.75
							14.9	-43.9043		14.9	958.495		14.9	1566.75
							15	-50.1043		15	968.495		15	1570.75
							15	-38.5043		15	958.495		15	1540.75
							15	-41.5043		15	980.495		15	1558.75
							15	-41.7043		15	966.495		15	1532.75
							15	-38.3043		15	970.495		15	1556.75
							15	-40.3043		15	983.495		15	1539.75
							15	125.096		15	963.495		15	1550.75
							15	-41.1043		15	965.495		15	1569.75
							15	-44.1043		15	950.495		15	1567.75
							15	-42.3043		15	945.495		15	1584.75
							15.1	-36.7043		15.1	955.495		15.1	1570.75
							15.1	-42.1043		15.1	947.495		15.1	1537.75
							15.1	-36.3043		15.1	967.495		15.1	1529.75
							15.1	-43.3043		15.1	966.495		15.1	1521.75
							15.1	-44.3043		15.1	991.495		15.1	1582.75
							15.1	-49.1043		15.1	972.495		15.1	1569.75
							15.1	-43.3043		15.1	959.495		15.1	1573.75
							15.1	-35.1043		15.1	964.495		15.1	1544.75
							15.1	-44.9043		15.1	962.495		15.1	1530.75
							15.1	-40.5043		15.1	969.495		15.1	1557.75
							15.2	45.2957		15.2	963.495		15.2	1506.75
							15.2	-45.7043		15.2	974.495		15.2	1530.75
							15.2	-39.7043		15.2	956.495		15.2	1554.75
							15.2	-43.3043		15.2	940.495		15.2	1568.75
							15.2	-36.7043		15.2	937.495		15.2	1575.75
							15.2	-33.5043		15.2	1013.5		15.2	1574.75
							15.2	-42.1043		15.2	956.495		15.2	1538.75
							15.2	-44.9043		15.2	1006.5		15.2	1550.75
							15.2	-45.1043		15.2	964.495		15.2	1526.75
							15.2	-48.5043		15.2	947.495		15.2	1538.75
							15.3	-44.3043		15.3	1019.5		15.3	1554.75
							15.3	-41.3043		15.3	973.495		15.3	1588.75
							15.3	-35.7043		15.3	977.495		15.3	1554.75
							15.3	-39.9043		15.3	960.495		15.3	1573.75
							15.3	-36.9043		15.3	932.495		15.3	1584.75
							15.3	-38.3043		15.3	957.495		15.3	1523.75
							15.3	-48.9043		15.3	961.495		15.3	1550.75
							15.3	-42.7043		15.3	969.495		15.3	1554.75
							15.3	-47.5043		15.3	978.495		15.3	1514.75
							15.3	-46.3043		15.3	934.495		15.3	1526.75
							15.4	-38.9043		15.4	948.495		15.4	1539.75
							15.4	-42.5043		15.4	970.495		15.4	1533.75
							15.4	-44.1043		15.4	974.495		15.4	1565.75
							15.4	-43.7043		15.4	1017.5		15.4	1564.75
							15.4	-48.5043		15.4	963.495		15.4	1554.75
							15.4	-42.9043		15.4	959.495		15.4	1511.75
							15.4	-42.1043		15.4	968.495		15.4	1563.75
							15.4	-43.7043		15.4	934.495		15.4	1552.75
							15.4	-42.1043		15.4	976.495		15.4	1559.75
							15.4	-41.9043		15.4	978.495		15.4	1558.75
							15.5	-40.7043		15.5	990.495		15.5	1539.75
							15.5	-41.9043		15.5	976.495		15.5	1544.75
							15.5	-39.5043		15.5	982.495		15.5	1542.75
							15.5	-44.5043		15.5	952.495		15.5	1538.75
							15.5	-43.3043		15.5	950.495		15.5	1541.75
							15.5	-43.1043		15.5	959.495		15.5	1552.75
							15.5	-44.3043		15.5	960.495		15.5	1570.75
							15.5	-42.3043		15.5	971.495		15.5	1550.75
							15.5	-46.9043		15.5	968.495		15.5	1553.75
							15.5	-43.9043		15.5	943.495		15.5	1516.75
							15.6	-38.5043		15.6	970.495		15.6	1534.75
							15.6	-39.5043		15.6	945.495		15.6	1562.75
							15.6	-43.7043		15.6	961.495		15.6	1528.75
							15.6	-44.5043		15.6	973.495		15.6	1587.75
							15.6	-45.3043		15.6	950.495		15.6	1555.75
							15.6	-45.9043		15.6	946.495		15.6	1536.75
							15.6	-40.5043		15.6	969.495		15.6	1547.75
							15.6	-42.3043		15.6	964.495		15.6	1560.75
							15.6	-39.3043		15.6	997.495		15.6	1551.75
							15.6	-40.1043		15.6	987.495		15.6	1563.75
							15.7	-47.9043		15.7	952.495		15.7	1548.75
							15.7	-40.3043		15.7	948.495		15.7	1516.75
							15.7	-47.3043		15.7	938.495		15.7	1530.75
							15.7	-43.9043		15.7	958.495		15.7	1556.75
							15.7	-39.7043		15.7	987.495		15.7	1556.75
							15.7	-39.7043		15.7	968.495		15.7	1562.75
							15.7	-38.7043		15.7	972.495		15.7	1534.75
							15.7	-42.1043		15.7	940.495		15.7	1528.75
							15.7	-46.7043		15.7	931.495		15.7	1520.75
							15.7	-46.3043		15.7	955.495		15.7	1507.75
							15.8	-46.7043		15.8	955.495		15.8	1560.75
							15.8	-39.7043		15.8	986.495		15.8	1548.75
							15.8	-42.5043		15.8	978.495		15.8	1573.75
							15.8	-43.9043		15.8	960.495		15.8	1561.75
							15.8	-38.5043		15.8	934.495		15.8	1540.75
							15.8	-42.1043		15.8	940.495		15.8	1533.75
							15.8	-40.3043		15.8	960.495		15.8	1534.75
							15.8	-38.7043		15.8	982.495		15.8	1520.75
							15.8	-44.1043		15.8	981.495		15.8	1556.75
							15.8	-41.9043		15.8	966.495		15.8	1561.75
							15.9	-45.7043		15.9	969.495		15.9	1537.75
							15.9	-50.3043		15.9	940.495		15.9	1571.75
							15.9	-42.5043		15.9	941.495		15.9	1554.75
							15.9	-41.9043		15.9	954.495		15.9	1552.75
							15.9	-41.3043		15.9	951.495		15.9	1534.75
							15.9	-36.7043		15.9	973.495		15.9	1527.75
							15.9	-43.1043		15.9	955.495		15.9	1560.75
							15.9	-39.7043		15.9	940.495		15.9	1532.75
							15.9	-42.3043		15.9	967.495		15.9	1568.75
							15.9	-50.1043		15.9	949.495		15.9	1567.75
							16	-39.1043		16	955.495		16	1535.75
							16	-46.3043		16	956.495		16	1544.75
							16	-42.3043		16	959.495		16	1534.75
							16	-41.5043		16	974.495		16	1549.75
							16	-40.5043		16	963.495		16	1533.75
							16	-39.1043		16	959.495		16	1547.75
							16	-43.3043		16	964.495		16	1574.75
							16	-42.3043		16	952.495		16	1565.75
							16	-39.5043		16	930.495		16	1536.75
							16	-44.1043		16	988.495		16	1564.75
							16.1	-43.3043		16.1	989.495		16.1	1546.75
							16.1	-43.3043		16.1	956.495		16.1	1542.75
							16.1	-43.7043		16.1	971.495		16.1	1542.75
							16.1	-46.5043		16.1	936.495		16.1	1526.75
							16.1	-41.9043		16.1	954.495		16.1	1558.75
							16.1	-43.1043		16.1	965.495		16.1	1555.75
							16.1	-41.3043		16.1	940.495		16.1	1559.75
							16.1	-40.5043		16.1	997.495		16.1	1566.75
							16.1	-41.1043		16.1	948.495		16.1	1527.75
							16.1	-38.9043		16.1	947.495		16.1	1516.75
							16.2	-39.7043		16.2	986.495		16.2	1534.75
							16.2	-41.5043		16.2	960.495		16.2	1538.75
							16.2	-46.7043		16.2	963.495		16.2	1549.75
							16.2	-41.9043		16.2	971.495		16.2	1569.75
							16.2	-46.5043		16.2	937.495		16.2	1548.75
							16.2	-45.1043		16.2	954.495		16.2	1540.75
							16.2	-36.7043		16.2	962.495		16.2	1528.75
							16.2	-39.9043		16.2	948.495		16.2	1554.75
							16.2	-40.5043		16.2	986.495		16.2	1539.75
							16.2	-42.7043		16.2	980.495		16.2	1552.75
							16.3	-48.7043		16.3	963.495		16.3	1571.75
							16.3	-42.9043		16.3	973.495		16.3	1536.75
							16.3	-45.9043		16.3	946.495		16.3	1547.75
							16.3	-45.9043		16.3	942.495		16.3	1541.75
							16.3	-38.3043		16.3	964.495		16.3	1516.75
							16.3	-41.3043		16.3	977.495		16.3	1544.75
							16.3	-42.3043		16.3	974.495		16.3	1534.75
							16.3	-41.3043		16.3	969.495		16.3	1549.75
							16.3	-41.7043		16.3	969.495		16.3	1585.75
							16.3	-43.1043		16.3	946.495		16.3	1593.75
							16.4	-44.9043		16.4	938.495		16.4	1544.75
							16.4	-41.3043		16.4	948.495		16.4	1557.75
							16.4	-42.7043		16.4	976.495		16.4	1517.75
							16.4	-41.7043		16.4	973.495		16.4	1534.75
							16.4	-42.1043		16.4	958.495		16.4	1530.75
							16.4	-43.9043		16.4	951.495		16.4	1560.75
							16.4	-41.3043		16.4	954.495		16.4	1589.75
							16.4	-39.3043		16.4	964.495		16.4	1568.75
							16.4	-48.9043		16.4	969.495		16.4	1541.75
							16.4	-46.5043		16.4	964.495		16.4	1565.75
							16.5	-39.3043		16.5	989.495		16.5	1538.75
							16.5	-42.9043		16.5	953.495		16.5	1521.75
							16.5	-42.3043		16.5	967.495		16.5	1557.75
							16.5	-38.9043		16.5	944.495		16.5	1532.75
							16.5	-38.7043		16.5	936.495		16.5	1556.75
							16.5	-38.3043		16.5	981.495		16.5	1585.75
							16.5	-41.9043		16.5	939.495		16.5	1559.75
							16.5	-41.5043		16.5	970.495		16.5	1555.75
							16.5	-44.9043		16.5	979.495		16.5	1559.75
							16.5	-42.3043		16.5	954.495		16.5	1532.75
							16.6	-39.5043		16.6	984.495		16.6	1498.75
							16.6	-38.7043		16.6	965.495		16.6	1548.75
							16.6	-40.9043		16.6	955.495		16.6	1524.75
							16.6	-46.3043		16.6	966.495		16.6	1542.75
							16.6	-43.9043		16.6	950.495		16.6	1575.75
							16.6	-42.5043		16.6	965.495		16.6	1521.75
							16.6	-41.5043		16.6	951.495		16.6	1543.75
							16.6	-38.5043		16.6	966.495		16.6	1547.75
							16.6	-38.5043		16.6	971.495		16.6	1518.75
							16.6	-46.9043		16.6	952.495		16.6	1582.75
							16.7	-44.5043		16.7	959.495		16.7	1551.75
							16.7	-48.5043		16.7	958.495		16.7	1540.75
							16.7	-46.5043		16.7	969.495		16.7	1541.75
							16.7	-43.5043		16.7	977.495		16.7	1515.75
							16.7	-41.5043		16.7	964.495		16.7	1538.75
							16.7	-35.7043		16.7	948.495		16.7	1537.75
							16.7	-37.9043		16.7	963.495		16.7	1542.75
							16.7	-40.5043		16.7	974.495		16.7	1595.75
							16.7	-43.7043		16.7	945.495		16.7	1558.75
							16.7	-42.7043		16.7	935.495		16.7	1548.75
							16.8	-43.3043		16.8	965.495		16.8	1542.75
							16.8	-46.3043		16.8	952.495		16.8	1532.75
							16.8	-39.7043		16.8	966.495		16.8	1528.75
							16.8	-44.1043		16.8	978.495		16.8	1578.75
							16.8	-43.7043		16.8	960.495		16.8	1529.75
							16.8	-40.1043		16.8	973.495		16.8	1530.75
							16.8	-40.7043		16.8	973.495		16.8	1544.75
							16.8	-35.3043		16.8	958.495		16.8	1514.75
							16.8	-39.5043		16.8	979.495		16.8	1548.75
							16.8	-41.7043		16.8	968.495		16.8	1547.75
							16.9	-41.3043		16.9	934.495		16.9	1549.75
							16.9	-43.3043		16.9	955.495		16.9	1567.75
							16.9	-44.9043		16.9	932.495		16.9	1557.75
							16.9	-43.5043		16.9	955.495		16.9	1534.75
							16.9	-42.5043		16.9	957.495		16.9	1542.75
							16.9	-37.5043		16.9	974.495		16.9	1552.75
							16.9	-44.9043		16.9	968.495		16.9	1528.75
							16.9	-40.9043		16.9	944.495		16.9	1563.75
							16.9	-42.5043		16.9	962.495		16.9	1535.75
							16.9	-45.5043		16.9	975.495		16.9	1554.75
							17	-36.9043		17	954.495		17	1549.75
							17	-40.3043		17	958.495		17	1548.75
							17	-42.9043		17	961.495		17	1537.75
							17	-37.5043		17	957.495		17	1560.75
							17	-45.5043		17	958.495		17	1539.75
							17	-45.5043		17	959.495		17	1553.75
							17	-38.9043		17	970.495		17	1541.75
							17	-41.5043		17	971.495		17	1533.75
							17	-45.3043		17	976.495		17	1551.75
							17	-40.1043		17	952.495		17	1498.75
							17.1	-46.7043		17.1	954.495		17.1	1574.75
							17.1	-38.9043		17.1	948.495		17.1	1556.75
							17.1	-41.9043		17.1	964.495		17.1	1535.75
							17.1	-43.5043		17.1	963.495		17.1	1560.75
							17.1	-40.3043		17.1	995.495		17.1	1554.75
							17.1	-40.1043		17.1	978.495		17.1	1528.75
							17.1	-45.9043		17.1	957.495		17.1	1521.75
							17.1	-47.7043		17.1	954.495		17.1	1521.75
							17.1	-44.5043		17.1	914.495		17.1	1516.75
							17.1	-41.3043		17.1	983.495		17.1	1567.75
							17.2	-40.3043		17.2	977.495		17.2	1552.75
							17.2	-39.3043		17.2	980.495		17.2	1559.75
							17.2	-40.7043		17.2	1004.5		17.2	1571.75
							17.2	-42.7043		17.2	968.495		17.2	1551.75
							17.2	-38.1043		17.2	969.495		17.2	1540.75
							17.2	-40.9043		17.2	937.495		17.2	1532.75
							17.2	-38.5043		17.2	931.495		17.2	1536.75
							17.2	-44.7043		17.2	953.495		17.2	1539.75
							17.2	-49.3043		17.2	933.495		17.2	1563.75
							17.2	-42.5043		17.2	959.495		17.2	1562.75
							17.3	-43.3043		17.3	1005.5		17.3	1557.75
							17.3	-41.5043		17.3	968.495		17.3	1556.75
							17.3	-37.9043		17.3	966.495		17.3	1515.75
							17.3	-40.3043		17.3	972.495		17.3	1542.75
							17.3	-44.5043		17.3	972.495		17.3	1545.75
							17.3	-43.7043		17.3	986.495		17.3	1547.75
							17.3	-42.5043		17.3	957.495		17.3	1545.75
							17.3	-42.5043		17.3	937.495		17.3	1567.75
							17.3	-39.3043		17.3	958.495		17.3	1534.75
							17.3	-44.9043		17.3	956.495		17.3	1557.75
							17.4	-43.3043		17.4	950.495		17.4	1556.75
							17.4	-45.3043		17.4	966.495		17.4	1519.75
							17.4	-44.1043		17.4	967.495		17.4	1535.75
							17.4	-41.5043		17.4	972.495		17.4	1557.75
							17.4	-42.9043		17.4	939.495		17.4	1534.75
							17.4	-39.5043		17.4	950.495		17.4	1534.75
							17.4	-39.5043		17.4	971.495		17.4	1546.75
							17.4	-35.7043		17.4	966.495		17.4	1503.75
							17.4	-44.3043		17.4	959.495		17.4	1537.75
							17.4	-46.1043		17.4	969.495		17.4	1551.75
							17.5	-37.1043		17.5	952.495		17.5	1533.75
							17.5	-48.7043		17.5	960.495		17.5	1569.75
							17.5	-38.9043		17.5	965.495		17.5	1556.75
							17.5	-37.7043		17.5	971.495		17.5	1519.75
							17.5	-45.9043		17.5	959.495		17.5	1539.75
							17.5	-32.3043		17.5	964.495		17.5	1531.75
							17.5	-41.7043		17.5	953.495		17.5	1534.75
							17.5	-42.7043		17.5	952.495		17.5	1559.75
							17.5	-38.9043		17.5	950.495		17.5	1593.75
							17.5	-41.3043		17.5	964.495		17.5	1553.75
							17.6	-40.7043		17.6	970.495		17.6	1552.75
							17.6	-42.3043		17.6	953.495		17.6	1533.75
							17.6	-42.1043		17.6	956.495		17.6	1498.75
							17.6	-36.9043		17.6	951.495		17.6	1523.75
							17.6	-35.5043		17.6	962.495		17.6	1531.75
							17.6	-30.5043		17.6	951.495		17.6	1532.75
							17.6	-31.9043		17.6	971.495		17.6	1567.75
							17.6	-31.7043		17.6	967.495		17.6	1534.75
							17.6	-32.5043		17.6	972.495		17.6	1557.75
							17.6	-35.3043		17.6	960.495		17.6	1551.75
							17.7	-39.5043		17.7	953.495		17.7	1565.75
							17.7	-25.3043		17.7	963.495		17.7	1556.75
							17.7	-37.5043		17.7	962.495		17.7	1557.75
							17.7	-33.9043		17.7	953.495		17.7	1522.75
							17.7	-35.1043		17.7	971.495		17.7	1531.75
							17.7	-40.3043		17.7	970.495		17.7	1533.75
							17.7	-43.7043		17.7	973.495		17.7	1518.75
							17.7	-36.1043		17.7	960.495		17.7	1574.75
							17.7	-38.1043		17.7	975.495		17.7	1556.75
							17.7	-43.9043		17.7	949.495		17.7	1562.75
							17.8	-41.3043		17.8	979.495		17.8	1566.75
							17.8	-37.5043		17.8	975.495		17.8	1538.75
							17.8	-43.7043		17.8	966.495		17.8	1534.75
							17.8	-37.9043		17.8	954.495		17.8	1533.75
							17.8	-38.1043		17.8	967.495		17.8	1517.75
							17.8	-46.5043		17.8	968.495		17.8	1564.75
							17.8	-41.3043		17.8	976.495		17.8	1542.75
							17.8	-41.5043		17.8	943.495		17.8	1559.75
							17.8	-46.5043		17.8	957.495		17.8	1568.75
							17.8	-43.7043		17.8	974.495		17.8	1558.75
							17.9	-41.7043		17.9	944.495		17.9	1546.75
							17.9	-38.9043		17.9	986.495		17.9	1539.75
							17.9	-36.1043		17.9	971.495		17.9	1534.75
							17.9	-40.3043		17.9	971.495		17.9	1535.75
							17.9	-42.9043		17.9	968.495		17.9	1571.75
							17.9	-45.5043		17.9	981.495		17.9	1526.75
							17.9	-40.3043		17.9	939.495		17.9	1533.75
							17.9	-44.7043		17.9	958.495		17.9	1539.75
							17.9	-40.7043		17.9	1009.5		17.9	1546.75
							17.9	-40.3043		17.9	962.495		17.9	1529.75
							18	-42.5043		18	955.495		18	1537.75
							18	-35.9043		18	995.495		18	1538.75
							18	-42.1043		18	960.495		18	1573.75
							18	-39.1043		18	949.495		18	1563.75
							18	-38.9043		18	980.495		18	1555.75
							18	-47.1043		18	966.495		18	1555.75
							18	-44.7043		18	956.495		18	1537.75
							18	-44.5043		18	983.495		18	1547.75
							18	-44.5043		18	959.495		18	1534.75
							18	-41.9043		18	965.495		18	1540.75
							18.1	-34.3043		18.1	959.495		18.1	1551.75
							18.1	-37.5043		18.1	966.495		18.1	1585.75
							18.1	-41.5043		18.1	958.495		18.1	1513.75
							18.1	-39.5043		18.1	968.495		18.1	1547.75
							18.1	-40.5043		18.1	976.495		18.1	1526.75
							18.1	-48.1043		18.1	958.495		18.1	1524.75
							18.1	-39.5043		18.1	983.495		18.1	1516.75
							18.1	-44.5043		18.1	962.495		18.1	1563.75
							18.1	-39.5043		18.1	955.495		18.1	1548.75
							18.1	-41.3043		18.1	970.495		18.1	1574.75
							18.2	-44.3043		18.2	943.495		18.2	1569.75
							18.2	-40.7043		18.2	961.495		18.2	1540.75
							18.2	-42.7043		18.2	955.495		18.2	1542.75
							18.2	-47.9043		18.2	967.495		18.2	1517.75
							18.2	-38.9043		18.2	986.495		18.2	1548.75
							18.2	-42.5043		18.2	972.495		18.2	1534.75
							18.2	-44.9043		18.2	980.495		18.2	1559.75
							18.2	-43.3043		18.2	993.495		18.2	1563.75
							18.2	-43.9043		18.2	990.495		18.2	1534.75
							18.2	-38.1043		18.2	968.495		18.2	1543.75
							18.3	-42.3043		18.3	942.495		18.3	1546.75
							18.3	-44.3043		18.3	969.495		18.3	1535.75
							18.3	-42.7043		18.3	961.495		18.3	1535.75
							18.3	-46.1043		18.3	972.495		18.3	1555.75
							18.3	-43.7043		18.3	976.495		18.3	1531.75
							18.3	-42.3043		18.3	952.495		18.3	1585.75
							18.3	-37.3043		18.3	970.495		18.3	1551.75
							18.3	-46.9043		18.3	973.495		18.3	1537.75
							18.3	-44.7043		18.3	980.495		18.3	1538.75
							18.3	-43.3043		18.3	959.495		18.3	1527.75
							18.4	-46.7043		18.4	977.495		18.4	1536.75
							18.4	-40.7043		18.4	965.495		18.4	1536.75
							18.4	-40.1043		18.4	977.495		18.4	1550.75
							18.4	-37.1043		18.4	951.495		18.4	1496.75
							18.4	-37.7043		18.4	964.495		18.4	1548.75
							18.4	-41.5043		18.4	963.495		18.4	1558.75
							18.4	-44.3043		18.4	962.495		18.4	1551.75
							18.4	-45.7043		18.4	973.495		18.4	1579.75
							18.4	-44.1043		18.4	987.495		18.4	1573.75
							18.4	-41.5043		18.4	991.495		18.4	1551.75
							18.5	-44.9043		18.5	961.495		18.5	1531.75
							18.5	-41.7043		18.5	1004.5		18.5	1537.75
							18.5	-38.7043		18.5	994.495		18.5	1509.75
							18.5	-40.9043		18.5	958.495		18.5	1514.75
							18.5	-46.1043		18.5	963.495		18.5	1556.75
							18.5	-41.9043		18.5	963.495		18.5	1571.75
							18.5	-42.3043		18.5	947.495		18.5	1544.75
							18.5	-43.1043		18.5	957.495		18.5	1574.75
							18.5	-44.7043		18.5	968.495		18.5	1580.75
							18.5	-42.3043		18.5	962.495		18.5	1533.75
							18.6	-37.5043		18.6	966.495		18.6	1527.75
							18.6	-36.7043		18.6	975.495		18.6	1540.75
							18.6	-42.1043		18.6	1002.5		18.6	1516.75
							18.6	-36.5043		18.6	970.495		18.6	1527.75
							18.6	-42.9043		18.6	994.495		18.6	1551.75
							18.6	-45.3043		18.6	947.495		18.6	1555.75
							18.6	-45.1043		18.6	940.495		18.6	1572.75
							18.6	-44.9043		18.6	951.495		18.6	1567.75
							18.6	-46.1043		18.6	953.495		18.6	1560.75
							18.6	-45.9043		18.6	947.495		18.6	1520.75
							18.7	-38.1043		18.7	1001.5		18.7	1558.75
							18.7	-40.9043		18.7	977.495		18.7	1530.75
							18.7	-42.1043		18.7	972.495		18.7	1535.75
							18.7	-40.5043		18.7	977.495		18.7	1562.75
							18.7	-40.7043		18.7	978.495		18.7	1542.75
							18.7	-43.9043		18.7	945.495		18.7	1521.75
							18.7	-44.1043		18.7	966.495		18.7	1557.75
							18.7	-38.3043		18.7	988.495		18.7	1537.75
							18.7	-44.9043		18.7	970.495		18.7	1536.75
							18.7	-41.3043		18.7	987.495		18.7	1551.75
							18.8	-40.3043		18.8	982.495		18.8	1528.75
							18.8	-42.3043		18.8	969.495		18.8	1548.75
							18.8	-42.9043		18.8	944.495		18.8	1542.75
							18.8	-42.5043		18.8	981.495		18.8	1531.75
							18.8	-47.5043		18.8	959.495		18.8	1516.75
							18.8	-44.3043		18.8	972.495		18.8	1531.75
							18.8	-45.1043		18.8	963.495		18.8	1534.75
							18.8	-43.1043		18.8	984.495		18.8	1534.75
							18.8	-39.1043		18.8	954.495		18.8	1547.75
							18.8	-37.7043		18.8	984.495		18.8	1550.75
							18.9	-36.3043		18.9	951.495		18.9	1536.75
							18.9	-44.5043		18.9	963.495		18.9	1544.75
							18.9	-42.1043		18.9	950.495		18.9	1524.75
							18.9	-42.5043		18.9	971.495		18.9	1524.75
							18.9	-47.1043		18.9	964.495		18.9	1544.75
							18.9	-42.1043		18.9	974.495		18.9	1562.75
							18.9	-36.3043		18.9	964.495		18.9	1565.75
							18.9	-41.3043		18.9	970.495		18.9	1528.75
							18.9	-44.7043		18.9	967.495		18.9	1534.75
							18.9	-39.7043		18.9	960.495		18.9	1532.75
							19	-46.3043		19	968.495		19	1545.75
							19	-47.7043		19	978.495		19	1502.75
							19	-47.7043		19	973.495		19	1532.75
							19	-42.7043		19	958.495		19	1566.75
							19	-41.9043		19	982.495		19	1554.75
							19	-42.5043		19	973.495		19	1562.75
							19	-36.1043		19	972.495		19	1574.75
							19	-40.3043		19	979.495		19	1563.75
							19	-44.9043		19	1001.5		19	1528.75
							19	-43.9043		19	987.495		19	1548.75
							19.1	-39.9043		19.1	991.495		19.1	1535.75
							19.1	-46.1043		19.1	977.495		19.1	1529.75
							19.1	-44.3043		19.1	963.495		19.1	1541.75
							19.1	-45.5043		19.1	959.495		19.1	1553.75
							19.1	-42.1043		19.1	963.495		19.1	1537.75
							19.1	-46.3043		19.1	984.495		19.1	1591.75
							19.1	-42.9043		19.1	983.495		19.1	1559.75
							19.1	-40.9043		19.1	993.495		19.1	1543.75
							19.1	-43.1043		19.1	958.495		19.1	1544.75
							19.1	-41.9043		19.1	966.495		19.1	1534.75
							19.2	-40.5043		19.2	942.495		19.2	1527.75
							19.2	-43.1043		19.2	972.495		19.2	1543.75
							19.2	-47.3043		19.2	976.495		19.2	1518.75
							19.2	-43.5043		19.2	973.495		19.2	1529.75
							19.2	-42.1043		19.2	963.495		19.2	1556.75
							19.2	-42.5043		19.2	968.495		19.2	1543.75
							19.2	-42.1043		19.2	958.495		19.2	1528.75
							19.2	-44.5043		19.2	961.495		19.2	1560.75
							19.2	-43.7043		19.2	971.495		19.2	1569.75
							19.2	-43.1043		19.2	959.495		19.2	1541.75
							19.3	-41.3043		19.3	959.495		19.3	1565.75
							19.3	-42.3043		19.3	961.495		19.3	1583.75
							19.3	-48.7043		19.3	980.495		19.3	1508.75
							19.3	-40.1043		19.3	963.495		19.3	1565.75
							19.3	-41.1043		19.3	980.495		19.3	1534.75
							19.3	-42.3043		19.3	975.495		19.3	1538.75
							19.3	-44.7043		19.3	971.495		19.3	1515.75
							19.3	-42.5043		19.3	979.495		19.3	1564.75
							19.3	-44.5043		19.3	981.495		19.3	1546.75
							19.3	-40.1043		19.3	984.495		19.3	1549.75
							19.4	-36.9043		19.4	952.495		19.4	1539.75
							19.4	-37.5043		19.4	957.495		19.4	1542.75
							19.4	-39.5043		19.4	984.495		19.4	1537.75
							19.4	-42.9043		19.4	970.495		19.4	1535.75
							19.4	-42.5043		19.4	964.495		19.4	1544.75
							19.4	-44.9043		19.4	948.495		19.4	1537.75
							19.4	-44.3043		19.4	965.495		19.4	1539.75
							19.4	-44.7043		19.4	976.495		19.4	1537.75
							19.4	-38.9043		19.4	981.495		19.4	1555.75
							19.4	-42.5043		19.4	945.495		19.4	1529.75
							19.5	-39.7043		19.5	990.495		19.5	1541.75
							19.5	-40.3043		19.5	968.495		19.5	1550.75
							19.5	-40.7043		19.5	966.495		19.5	1555.75
							19.5	-45.7043		19.5	992.495		19.5	1560.75
							19.5	-46.5043		19.5	995.495		19.5	1555.75
							19.5	-40.7043		19.5	958.495		19.5	1544.75
							19.5	-40.5043		19.5	968.495		19.5	1551.75
							19.5	-41.7043		19.5	960.495		19.5	1518.75
							19.5	-40.5043		19.5	932.495		19.5	1565.75
							19.5	-41.5043		19.5	976.495		19.5	1555.75
							19.6	-44.1043		19.6	990.495		19.6	1515.75
							19.6	-46.9043		19.6	984.495		19.6	1528.75
							19.6	-41.9043		19.6	981.495		19.6	1544.75
							19.6	-40.3043		19.6	945.495		19.6	1551.75
							19.6	-40.9043		19.6	956.495		19.6	1561.75
							19.6	-44.1043		19.6	933.495		19.6	1545.75
							19.6	-36.9043		19.6	958.495		19.6	1555.75
							19.6	-44.5043		19.6	950.495		19.6	1565.75
							19.6	-44.3043		19.6	984.495		19.6	1541.75
							19.6	-45.9043		19.6	952.495		19.6	1550.75
							19.7	-37.9043		19.7	966.495		19.7	1527.75
							19.7	-42.3043		19.7	994.495		19.7	1536.75
							19.7	-44.1043		19.7	965.495		19.7	1520.75
							19.7	-42.9043		19.7	939.495		19.7	1535.75
							19.7	-43.5043		19.7	968.495		19.7	1538.75
							19.7	-40.7043		19.7	991.495		19.7	1544.75
							19.7	-41.3043		19.7	956.495		19.7	1558.75
							19.7	-45.9043		19.7	983.495		19.7	1570.75
							19.7	-38.3043		19.7	984.495		19.7	1579.75
							19.7	-40.9043		19.7	990.495		19.7	1538.75
							19.8	-36.7043		19.8	971.495		19.8	1542.75
							19.8	-41.7043		19.8	993.495		19.8	1534.75
							19.8	-37.5043		19.8	985.495		19.8	1560.75
							19.8	-37.7043		19.8	998.495		19.8	1546.75
							19.8	-36.3043		19.8	958.495		19.8	1575.75
							19.8	-42.3043		19.8	977.495		19.8	1573.75
							19.8	-34.7043		19.8	964.495		19.8	1549.75
							19.8	-34.9043		19.8	955.495		19.8	1562.75
							19.8	-40.9043		19.8	950.495		19.8	1560.75
							19.8	-32.9043		19.8	986.495		19.8	1492.75
							19.9	-29.9043		19.9	975.495		19.9	1519.75
							19.9	-31.1043		19.9	1001.5		19.9	1543.75
							19.9	-34.9043		19.9	996.495		19.9	1516.75
							19.9	-22.9043		19.9	985.495		19.9	1544.75
							19.9	-29.7043		19.9	960.495		19.9	1569.75
							19.9	-26.9043		19.9	982.495		19.9	1570.75
							19.9	-23.9043		19.9	968.495		19.9	1548.75
							19.9	-22.9043		19.9	952.495		19.9	1574.75
							19.9	-26.1043		19.9	971.495		19.9	1536.75
							19.9	-17.3043		19.9	988.495		19.9	1521.75
							20	-19.1043		20	955.495		20	1542.75
							20	-20.5043		20	986.495		20	1556.75
							20	-5.10429		20	996.495		20	1528.75
							20	0.69571		20	959.495		20	1567.75
							20	5.89571		20	980.495		20	1551.75
							20	18.6957		20	976.495		20	1566.75
							20	26.8957		20	963.495		20	1510.75
							20	50.8957		20	967.495		20	1558.75
							20	62.0957		20	990.495		20	1525.75
							20	65.4957		20	984.495		20	1538.75
							20.1	51.0957		20.1	978.495		20.1	1542.75
							20.1	17.8957		20.1	969.495		20.1	1525.75
							20.1	-19.9043		20.1	995.495		20.1	1532.75
							20.1	-24.1043		20.1	937.495		20.1	1575.75
							20.1	-28.1043		20.1	952.495		20.1	1562.75
							20.1	-39.7043		20.1	974.495		20.1	1555.75
							20.1	-48.3043		20.1	1004.5		20.1	1562.75
							20.1	-34.5043		20.1	928.495		20.1	1567.75
							20.1	-39.1043		20.1	1001.5		20.1	1543.75
							20.1	-42.7043		20.1	967.495		20.1	1511.75
							20.2	-33.9043		20.2	961.495		20.2	1541.75
							20.2	-32.3043		20.2	945.495		20.2	1542.75
							20.2	-35.1043		20.2	979.495		20.2	1546.75
							20.2	-45.9043		20.2	964.495		20.2	1532.75
							20.2	-34.9043		20.2	970.495		20.2	1561.75
							20.2	-41.7043		20.2	989.495		20.2	1554.75
							20.2	-48.3043		20.2	957.495		20.2	1540.75
							20.2	-43.9043		20.2	971.495		20.2	1546.75
							20.2	-40.5043		20.2	957.495		20.2	1560.75
							20.2	-44.7043		20.2	966.495		20.2	1547.75
							20.3	-41.7043		20.3	961.495		20.3	1557.75
							20.3	-40.1043		20.3	969.495		20.3	1534.75
							20.3	-42.9043		20.3	968.495		20.3	1535.75
							20.3	-41.7043		20.3	972.495		20.3	1560.75
							20.3	-38.7043		20.3	1005.5		20.3	1571.75
							20.3	-38.7043		20.3	971.495		20.3	1531.75
							20.3	-45.9043		20.3	969.495		20.3	1556.75
							20.3	-39.1043		20.3	983.495		20.3	1566.75
							20.3	-42.5043		20.3	985.495		20.3	1550.75
							20.3	-40.5043		20.3	958.495		20.3	1530.75
							20.4	-42.3043		20.4	966.495		20.4	1566.75
							20.4	-38.3043		20.4	967.495		20.4	1550.75
							20.4	-42.9043		20.4	958.495		20.4	1574.75
							20.4	-44.5043		20.4	962.495		20.4	1542.75
							20.4	-42.9043		20.4	1001.5		20.4	1578.75
							20.4	-40.9043		20.4	975.495		20.4	1529.75
							20.4	-48.3043		20.4	992.495		20.4	1532.75
							20.4	-40.3043		20.4	991.495		20.4	1534.75
							20.4	-40.3043		20.4	983.495		20.4	1546.75
							20.4	-43.7043		20.4	979.495		20.4	1540.75
							20.5	-36.9043		20.5	1090.5		20.5	1575.75
							20.5	-24.5043		20.5	1208.5		20.5	1598.75
							20.5	-29.9043		20.5	1121.5		20.5	1588.75
							20.5	-46.7043		20.5	1017.5		20.5	1619.75
							20.5	-41.3043		20.5	1023.5		20.5	1592.75
							20.5	-44.7043		20.5	974.495		20.5	1525.75
							20.5	-39.7043		20.5	986.495		20.5	1528.75
							20.5	-45.3043		20.5	967.495		20.5	1545.75
							20.5	-42.3043		20.5	983.495		20.5	1537.75
							20.5	-44.1043		20.5	990.495		20.5	1539.75
							20.6	-41.5043		20.6	973.495		20.6	1573.75
							20.6	-44.7043		20.6	942.495		20.6	1547.75
							20.6	-41.3043		20.6	969.495		20.6	1546.75
							20.6	-37.5043		20.6	968.495		20.6	1554.75
							20.6	-41.9043		20.6	969.495		20.6	1538.75
							20.6	-40.7043		20.6	989.495		20.6	1529.75
							20.6	-42.1043		20.6	995.495		20.6	1540.75
							20.6	-41.5043		20.6	963.495		20.6	1531.75
							20.6	-43.9043		20.6	973.495		20.6	1546.75
							20.6	-41.7043		20.6	982.495		20.6	1543.75
							20.7	-47.3043		20.7	955.495		20.7	1547.75
							20.7	-43.9043		20.7	956.495		20.7	1537.75
							20.7	-43.9043		20.7	953.495		20.7	1550.75
							20.7	-50.3043		20.7	974.495		20.7	1571.75
							20.7	-42.5043		20.7	955.495		20.7	1543.75
							20.7	-42.1043		20.7	977.495		20.7	1532.75
							20.7	-39.7043		20.7	965.495		20.7	1531.75
							20.7	-47.5043		20.7	974.495		20.7	1535.75
							20.7	-41.3043		20.7	963.495		20.7	1548.75
							20.7	-44.9043		20.7	961.495		20.7	1547.75
							20.8	-42.9043		20.8	975.495		20.8	1560.75
							20.8	-44.1043		20.8	969.495		20.8	1540.75
							20.8	-39.5043		20.8	955.495		20.8	1567.75
							20.8	-37.5043		20.8	978.495		20.8	1523.75
							20.8	-45.3043		20.8	984.495		20.8	1559.75
							20.8	-40.7043		20.8	979.495		20.8	1553.75
							20.8	-39.7043		20.8	976.495		20.8	1565.75
							20.8	-41.3043		20.8	964.495		20.8	1541.75
							20.8	-42.9043		20.8	982.495		20.8	1564.75
							20.8	-36.3043		20.8	982.495		20.8	1566.75
							20.9	-41.5043		20.9	967.495		20.9	1534.75
							20.9	-41.1043		20.9	989.495		20.9	1542.75
							20.9	-41.7043		20.9	967.495		20.9	1557.75
							20.9	-44.1043		20.9	949.495		20.9	1549.75
							20.9	-46.7043		20.9	977.495		20.9	1522.75
							20.9	-43.1043		20.9	977.495		20.9	1518.75
							20.9	-41.3043		20.9	948.495		20.9	1541.75
							20.9	-40.5043		20.9	975.495		20.9	1539.75
							20.9	-38.7043		20.9	964.495		20.9	1524.75
							20.9	-37.7043		20.9	961.495		20.9	1538.75
							21	-37.9043		21	956.495		21	1566.75
							21	-42.9043		21	977.495		21	1565.75
							21	-47.3043		21	961.495		21	1551.75
							21	-41.9043		21	958.495		21	1547.75
							21	-45.9043		21	949.495		21	1553.75
							21	-49.3043		21	967.495		21	1517.75
							21	-45.9043		21	995.495		21	1511.75
							21	-42.3043		21	955.495		21	1538.75
							21	-42.1043		21	987.495		21	1533.75
							21	-40.3043		21	981.495		21	1526.75
							21.1	-37.3043		21.1	989.495		21.1	1555.75
							21.1	-40.3043		21.1	940.495		21.1	1566.75
							21.1	-40.5043		21.1	975.495		21.1	1554.75
							21.1	-43.5043		21.1	970.495		21.1	1554.75
							21.1	-35.9043		21.1	944.495		21.1	1559.75
							21.1	-43.5043		21.1	950.495		21.1	1564.75
							21.1	-41.7043		21.1	979.495		21.1	1545.75
							21.1	-44.7043		21.1	962.495		21.1	1516.75
							21.1	-36.9043		21.1	978.495		21.1	1526.75
							21.1	-35.9043		21.1	959.495		21.1	1556.75
							21.2	-40.7043		21.2	984.495		21.2	1564.75
							21.2	-36.9043		21.2	956.495		21.2	1523.75
							21.2	-38.3043		21.2	968.495		21.2	1533.75
							21.2	-30.5043		21.2	966.495		21.2	1560.75
							21.2	-35.7043		21.2	968.495		21.2	1562.75
							21.2	-37.5043		21.2	975.495		21.2	1525.75
							21.2	-30.5043		21.2	971.495		21.2	1567.75
							21.2	-31.1043		21.2	975.495		21.2	1533.75
							21.2	-34.3043		21.2	951.495		21.2	1538.75
							21.2	-29.9043		21.2	996.495		21.2	1518.75
							21.3	-29.1043		21.3	967.495		21.3	1538.75
							21.3	-33.3043		21.3	965.495		21.3	1523.75
							21.3	-31.7043		21.3	975.495		21.3	1511.75
							21.3	-21.9043		21.3	985.495		21.3	1531.75
							21.3	-25.9043		21.3	954.495		21.3	1555.75
							21.3	-17.5043		21.3	986.495		21.3	1552.75
							21.3	-8.30429		21.3	987.495		21.3	1560.75
							21.3	1.89571		21.3	971.495		21.3	1557.75
							21.3	0.89571		21.3	966.495		21.3	1545.75
							21.3	11.8957		21.3	955.495		21.3	1532.75
							21.4	27.6957		21.4	967.495		21.4	1538.75
							21.4	22.4957		21.4	966.495		21.4	1542.75
							21.4	12.6957		21.4	959.495		21.4	1547.75
							21.4	18.8957		21.4	951.495		21.4	1554.75
							21.4	11.2957		21.4	951.495		21.4	1539.75
							21.4	-1.50429		21.4	978.495		21.4	1542.75
							21.4	-16.9043		21.4	968.495		21.4	1553.75
							21.4	-12.5043		21.4	948.495		21.4	1565.75
							21.4	-22.9043		21.4	982.495		21.4	1532.75
							21.4	-26.5043		21.4	973.495		21.4	1535.75
							21.5	-27.9043		21.5	954.495		21.5	1532.75
							21.5	-29.5043		21.5	962.495		21.5	1539.75
							21.5	-37.1043		21.5	998.495		21.5	1541.75
							21.5	-33.5043		21.5	980.495		21.5	1580.75
							21.5	-35.3043		21.5	981.495		21.5	1547.75
							21.5	-47.1043		21.5	961.495		21.5	1540.75
							21.5	-44.5043		21.5	972.495		21.5	1555.75
							21.5	-35.3043		21.5	956.495		21.5	1537.75
							21.5	-42.1043		21.5	937.495		21.5	1525.75
							21.5	-44.1043		21.5	956.495		21.5	1524.75
							21.6	-38.7043		21.6	963.495		21.6	1534.75
							21.6	-38.7043		21.6	958.495		21.6	1568.75
							21.6	-39.3043		21.6	974.495		21.6	1545.75
							21.6	-37.7043		21.6	1007.5		21.6	1535.75
							21.6	-39.5043		21.6	971.495		21.6	1573.75
							21.6	-42.5043		21.6	952.495		21.6	1545.75
							21.6	-46.7043		21.6	947.495		21.6	1546.75
							21.6	-42.7043		21.6	957.495		21.6	1555.75
							21.6	-44.3043		21.6	953.495		21.6	1535.75
							21.6	-38.7043		21.6	972.495		21.6	1545.75
							21.7	-40.1043		21.7	976.495		21.7	1567.75
							21.7	-42.3043		21.7	985.495		21.7	1570.75
							21.7	-38.3043		21.7	962.495		21.7	1538.75
							21.7	-42.5043		21.7	960.495		21.7	1523.75
							21.7	-41.1043		21.7	975.495		21.7	1506.75
							21.7	-42.1043		21.7	953.495		21.7	1548.75
							21.7	-44.7043		21.7	973.495		21.7	1537.75
							21.7	-41.5043		21.7	967.495		21.7	1554.75
							21.7	-43.5043		21.7	963.495		21.7	1542.75
							21.7	-44.3043		21.7	954.495		21.7	1561.75
							21.8	-43.1043		21.8	971.495		21.8	1537.75
							21.8	-41.1043		21.8	969.495		21.8	1533.75
							21.8	-36.7043		21.8	966.495		21.8	1531.75
							21.8	-40.3043		21.8	960.495		21.8	1563.75
							21.8	-35.9043		21.8	982.495		21.8	1543.75
							21.8	-38.3043		21.8	944.495		21.8	1537.75
							21.8	-44.9043		21.8	955.495		21.8	1562.75
							21.8	-41.9043		21.8	978.495		21.8	1566.75
							21.8	-44.3043		21.8	969.495		21.8	1552.75
							21.8	-51.9043		21.8	975.495		21.8	1521.75
							21.9	-42.9043		21.9	976.495		21.9	1552.75
							21.9	-42.9043		21.9	994.495		21.9	1550.75
							21.9	-45.1043		21.9	983.495		21.9	1558.75
							21.9	-42.9043		21.9	965.495		21.9	1562.75
							21.9	-39.7043		21.9	954.495		21.9	1547.75
							21.9	-39.9043		21.9	964.495		21.9	1543.75
							21.9	-40.5043		21.9	954.495		21.9	1544.75
							21.9	-37.1043		21.9	951.495		21.9	1539.75
							21.9	-43.9043		21.9	962.495		21.9	1562.75
							21.9	-46.7043		21.9	972.495		21.9	1527.75
							22	-45.3043		22	979.495		22	1546.75
							22	-47.3043		22	953.495		22	1528.75
							22	-43.7043		22	966.495		22	1564.75
							22	-48.5043		22	980.495		22	1557.75
							22	-42.9043		22	968.495		22	1552.75
							22	-41.5043		22	956.495		22	1562.75
							22	-38.3043		22	966.495		22	1543.75
							22	-39.9043		22	966.495		22	1566.75
							22	-41.1043		22	949.495		22	1544.75
							22	-38.7043		22	954.495		22	1525.75
							22.1	-38.5043		22.1	954.495		22.1	1520.75
							22.1	-42.7043		22.1	960.495		22.1	1519.75
							22.1	-43.1043		22.1	987.495		22.1	1535.75
							22.1	-43.3043		22.1	997.495		22.1	1527.75
							22.1	-43.5043		22.1	971.495		22.1	1536.75
							22.1	-47.7043		22.1	959.495		22.1	1553.75
							22.1	-41.5043		22.1	950.495		22.1	1572.75
							22.1	-41.5043		22.1	976.495		22.1	1545.75
							22.1	-42.1043		22.1	964.495		22.1	1548.75
							22.1	-40.3043		22.1	944.495		22.1	1548.75
							22.2	-37.3043		22.2	950.495		22.2	1568.75
							22.2	-35.7043		22.2	978.495		22.2	1553.75
							22.2	-36.3043		22.2	951.495		22.2	1529.75
							22.2	-30.7043		22.2	960.495		22.2	1553.75
							22.2	-36.7043		22.2	976.495		22.2	1551.75
							22.2	-29.1043		22.2	980.495		22.2	1529.75
							22.2	-28.7043		22.2	1005.5		22.2	1552.75
							22.2	-23.9043		22.2	991.495		22.2	1559.75
							22.2	-25.7043		22.2	965.495		22.2	1545.75
							22.2	-29.9043		22.2	967.495		22.2	1533.75
							22.3	-23.1043		22.3	963.495		22.3	1551.75
							22.3	-25.9043		22.3	956.495		22.3	1570.75
							22.3	-29.3043		22.3	948.495		22.3	1544.75
							22.3	-27.3043		22.3	964.495		22.3	1539.75
							22.3	-24.1043		22.3	982.495		22.3	1538.75
							22.3	-15.5043		22.3	983.495		22.3	1537.75
							22.3	-14.7043		22.3	964.495		22.3	1552.75
							22.3	-13.5043		22.3	981.495		22.3	1529.75
							22.3	8.09571		22.3	971.495		22.3	1555.75
							22.3	12.0957		22.3	987.495		22.3	1567.75
							22.4	16.8957		22.4	967.495		22.4	1513.75
							22.4	28.0957		22.4	953.495		22.4	1527.75
							22.4	46.8957		22.4	953.495		22.4	1562.75
							22.4	37.0957		22.4	948.495		22.4	1537.75
							22.4	10.8957		22.4	947.495		22.4	1542.75
							22.4	-5.70429		22.4	955.495		22.4	1552.75
							22.4	-16.7043		22.4	957.495		22.4	1578.75
							22.4	-29.1043		22.4	969.495		22.4	1565.75
							22.4	-38.3043		22.4	953.495		22.4	1572.75
							22.4	-33.3043		22.4	983.495		22.4	1560.75
							22.5	-35.5043		22.5	964.495		22.5	1542.75
							22.5	-43.3043		22.5	957.495		22.5	1529.75
							22.5	-39.9043		22.5	952.495		22.5	1536.75
							22.5	-35.1043		22.5	955.495		22.5	1553.75
							22.5	-35.9043		22.5	979.495		22.5	1552.75
							22.5	-35.5043		22.5	987.495		22.5	1545.75
							22.5	-42.3043		22.5	977.495		22.5	1525.75
							22.5	-34.9043		22.5	969.495		22.5	1553.75
							22.5	-40.1043		22.5	954.495		22.5	1549.75
							22.5	-34.7043		22.5	969.495		22.5	1535.75
							22.6	-38.7043		22.6	952.495		22.6	1545.75
							22.6	-41.3043		22.6	944.495		22.6	1534.75
							22.6	-40.3043		22.6	950.495		22.6	1563.75
							22.6	-40.7043		22.6	959.495		22.6	1565.75
							22.6	-39.1043		22.6	962.495		22.6	1575.75
							22.6	-43.7043		22.6	944.495		22.6	1558.75
							22.6	-41.7043		22.6	967.495		22.6	1526.75
							22.6	-39.1043		22.6	992.495		22.6	1547.75
							22.6	-37.1043		22.6	982.495		22.6	1534.75
							22.6	-45.1043		22.6	961.495		22.6	1512.75
							22.7	-38.3043		22.7	983.495		22.7	1532.75
							22.7	-35.9043		22.7	960.495		22.7	1546.75
							22.7	-45.5043		22.7	984.495		22.7	1534.75
							22.7	-47.3043		22.7	957.495		22.7	1554.75
							22.7	-38.3043		22.7	946.495		22.7	1568.75
							22.7	-44.1043		22.7	985.495		22.7	1570.75
							22.7	-43.1043		22.7	933.495		22.7	1557.75
							22.7	-43.5043		22.7	960.495		22.7	1568.75
							22.7	-34.1043		22.7	968.495		22.7	1553.75
							22.7	-38.5043		22.7	983.495		22.7	1536.75
							22.8	-38.7043		22.8	993.495		22.8	1534.75
							22.8	-37.1043		22.8	952.495		22.8	1547.75
							22.8	-36.1043		22.8	992.495		22.8	1532.75
							22.8	-41.3043		22.8	992.495		22.8	1534.75
							22.8	-47.3043		22.8	956.495		22.8	1562.75
							22.8	-46.5043		22.8	940.495		22.8	1583.75
							22.8	-38.9043		22.8	955.495		22.8	1547.75
							22.8	-42.1043		22.8	970.495		22.8	1547.75
							22.8	-39.5043		22.8	965.495		22.8	1553.75
							22.8	-32.7043		22.8	939.495		22.8	1575.75
							22.9	-31.3043		22.9	974.495		22.9	1520.75
							22.9	-28.3043		22.9	970.495		22.9	1556.75
							22.9	-38.5043		22.9	958.495		22.9	1551.75
							22.9	-38.7043		22.9	949.495		22.9	1563.75
							22.9	-38.5043		22.9	987.495		22.9	1558.75
							22.9	-38.7043		22.9	991.495		22.9	1558.75
							22.9	-37.1043		22.9	974.495		22.9	1547.75
							22.9	-36.1043		22.9	958.495		22.9	1557.75
							22.9	-39.1043		22.9	970.495		22.9	1531.75
							22.9	-42.3043		22.9	965.495		22.9	1527.75
							23	-47.9043		23	951.495		23	1518.75
							23	-53.3043		23	950.495		23	1532.75
							23	-55.3043		23	971.495		23	1556.75
							23	-43.7043		23	983.495		23	1549.75
							23	-39.5043		23	959.495		23	1545.75
							23	-42.7043		23	969.495		23	1548.75
							23	-37.5043		23	989.495		23	1572.75
							23	-35.9043		23	982.495		23	1551.75
							23	-37.3043		23	948.495		23	1559.75
							23	-47.7043		23	960.495		23	1545.75
							23.1	-44.3043		23.1	970.495		23.1	1559.75
							23.1	-39.5043		23.1	980.495		23.1	1546.75
							23.1	-45.3043		23.1	970.495		23.1	1535.75
							23.1	-45.9043		23.1	955.495		23.1	1542.75
							23.1	-44.1043		23.1	972.495		23.1	1564.75
							23.1	-37.7043		23.1	952.495		23.1	1551.75
							23.1	-35.9043		23.1	969.495		23.1	1554.75
							23.1	-40.5043		23.1	942.495		23.1	1541.75
							23.1	-42.1043		23.1	955.495		23.1	1545.75
							23.1	-42.9043		23.1	969.495		23.1	1566.75
							23.2	-40.5043		23.2	951.495		23.2	1554.75
							23.2	-38.1043		23.2	993.495		23.2	1542.75
							23.2	-44.5043		23.2	981.495		23.2	1550.75
							23.2	-42.9043		23.2	971.495		23.2	1523.75
							23.2	-38.7043		23.2	963.495		23.2	1534.75
							23.2	-42.5043		23.2	973.495		23.2	1555.75
							23.2	-42.7043		23.2	965.495		23.2	1578.75
							23.2	-42.5043		23.2	944.495		23.2	1551.75
							23.2	-37.9043		23.2	962.495		23.2	1551.75
							23.2	-40.9043		23.2	940.495		23.2	1562.75
							23.3	-38.3043		23.3	972.495		23.3	1528.75
							23.3	-44.9043		23.3	980.495		23.3	1545.75
							23.3	-42.9043		23.3	962.495		23.3	1528.75
							23.3	-41.9043		23.3	951.495		23.3	1535.75
							23.3	-44.9043		23.3	974.495		23.3	1552.75
							23.3	-45.7043		23.3	972.495		23.3	1531.75
							23.3	-43.5043		23.3	944.495		23.3	1564.75
							23.3	-37.1043		23.3	962.495		23.3	1534.75
							23.3	-39.5043		23.3	955.495		23.3	1585.75
							23.3	-41.5043		23.3	945.495		23.3	1565.75
							23.4	-36.1043		23.4	954.495		23.4	1556.75
							23.4	-38.9043		23.4	958.495		23.4	1550.75
							23.4	-37.9043		23.4	978.495		23.4	1549.75
							23.4	-43.3043		23.4	979.495		23.4	1569.75
							23.4	-45.3043		23.4	956.495		23.4	1550.75
							23.4	-43.5043		23.4	981.495		23.4	1574.75
							23.4	-37.9043		23.4	993.495		23.4	1543.75
							23.4	-45.1043		23.4	951.495		23.4	1554.75
							23.4	-41.3043		23.4	968.495		23.4	1556.75
							23.4	-38.5043		23.4	966.495		23.4	1548.75
							23.5	-39.7043		23.5	967.495		23.5	1543.75
							23.5	-33.9043		23.5	959.495		23.5	1518.75
							23.5	-35.7043		23.5	942.495		23.5	1558.75
							23.5	-39.1043		23.5	952.495		23.5	1559.75
							23.5	-37.1043		23.5	966.495		23.5	1558.75
							23.5	-44.7043		23.5	967.495		23.5	1558.75
							23.5	-47.5043		23.5	955.495		23.5	1564.75
							23.5	-39.5043		23.5	962.495		23.5	1569.75
							23.5	-41.1043		23.5	976.495		23.5	1544.75
							23.5	-43.5043		23.5	973.495		23.5	1541.75
							23.6	-43.3043		23.6	973.495		23.6	1551.75
							23.6	-44.3043		23.6	971.495		23.6	1544.75
							23.6	-44.5043		23.6	970.495		23.6	1545.75
							23.6	-43.1043		23.6	954.495		23.6	1537.75
							23.6	-42.7043		23.6	953.495		23.6	1552.75
							23.6	-38.9043		23.6	943.495		23.6	1569.75
							23.6	-44.9043		23.6	954.495		23.6	1564.75
							23.6	-39.3043		23.6	961.495		23.6	1555.75
							23.6	-43.1043		23.6	975.495		23.6	1570.75
							23.6	-44.9043		23.6	963.495		23.6	1577.75
							23.7	-44.5043		23.7	977.495		23.7	1556.75
							23.7	-39.3043		23.7	976.495		23.7	1568.75
							23.7	-43.9043		23.7	978.495		23.7	1541.75
							23.7	-45.3043		23.7	966.495		23.7	1551.75
							23.7	-45.3043		23.7	964.495		23.7	1531.75
							23.7	-41.1043		23.7	950.495		23.7	1548.75
							23.7	-37.5043		23.7	953.495		23.7	1574.75
							23.7	-41.3043		23.7	984.495		23.7	1535.75
							23.7	-39.3043		23.7	963.495		23.7	1560.75
							23.7	-35.1043		23.7	969.495		23.7	1554.75
							23.8	-39.1043		23.8	968.495		23.8	1559.75
							23.8	-42.9043		23.8	981.495		23.8	1568.75
							23.8	-39.1043		23.8	966.495		23.8	1556.75
							23.8	-45.3043		23.8	969.495		23.8	1572.75
							23.8	-41.7043		23.8	975.495		23.8	1538.75
							23.8	-42.7043		23.8	964.495		23.8	1550.75
							23.8	-41.5043		23.8	988.495		23.8	1553.75
							23.8	-42.9043		23.8	970.495		23.8	1544.75
							23.8	-39.9043		23.8	930.495		23.8	1575.75
							23.8	-39.1043		23.8	957.495		23.8	1520.75
							23.9	-40.5043		23.9	959.495		23.9	1574.75
							23.9	-39.1043		23.9	950.495		23.9	1546.75
							23.9	-39.7043		23.9	956.495		23.9	1541.75
							23.9	-39.9043		23.9	972.495		23.9	1557.75
							23.9	-35.1043		23.9	998.495		23.9	1545.75
							23.9	-39.5043		23.9	972.495		23.9	1561.75
							23.9	-35.9043		23.9	978.495		23.9	1550.75
							23.9	-34.3043		23.9	982.495		23.9	1568.75
							23.9	-32.5043		23.9	966.495		23.9	1574.75
							23.9	-41.9043		23.9	970.495		23.9	1550.75
							24	-43.3043		24	967.495		24	1544.75
							24	-38.1043		24	951.495		24	1556.75
							24	-39.7043		24	956.495		24	1559.75
							24	-40.9043		24	962.495		24	1538.75
							24	-39.3043		24	941.495		24	1567.75
							24	-33.3043		24	963.495		24	1564.75
							24	-29.5043		24	935.495		24	1547.75
							24	-30.5043		24	972.495		24	1549.75
							24	-34.1043		24	947.495		24	1556.75
							24	-32.3043		24	940.495		24	1572.75
							24.1	-23.9043		24.1	991.495		24.1	1575.75
							24.1	-33.7043		24.1	966.495		24.1	1535.75
							24.1	-34.3043		24.1	967.495		24.1	1553.75
							24.1	-39.9043		24.1	970.495		24.1	1543.75
							24.1	-42.9043		24.1	970.495		24.1	1537.75
							24.1	-38.9043		24.1	1000.5		24.1	1547.75
							24.1	-48.9043		24.1	953.495		24.1	1544.75
							24.1	-44.7043		24.1	973.495		24.1	1560.75
							24.1	-41.7043		24.1	954.495		24.1	1536.75
							24.1	-38.3043		24.1	966.495		24.1	1552.75
							24.2	-41.9043		24.2	950.495		24.2	1550.75
							24.2	-43.3043		24.2	949.495		24.2	1560.75
							24.2	-40.9043		24.2	969.495		24.2	1585.75
							24.2	-39.5043		24.2	952.495		24.2	1548.75
							24.2	-38.9043		24.2	989.495		24.2	1555.75
							24.2	-41.9043		24.2	942.495		24.2	1553.75
							24.2	-35.1043		24.2	971.495		24.2	1548.75
							24.2	-40.7043		24.2	971.495		24.2	1566.75
							24.2	-41.7043		24.2	971.495		24.2	1557.75
							24.2	-47.1043		24.2	999.495		24.2	1539.75
							24.3	-43.7043		24.3	963.495		24.3	1564.75
							24.3	-42.9043		24.3	981.495		24.3	1559.75
							24.3	-45.9043		24.3	975.495		24.3	1566.75
							24.3	-42.5043		24.3	980.495		24.3	1544.75
							24.3	-43.1043		24.3	964.495		24.3	1551.75
							24.3	-36.3043		24.3	967.495		24.3	1569.75
							24.3	-41.7043		24.3	965.495		24.3	1539.75
							24.3	-40.1043		24.3	963.495		24.3	1543.75
							24.3	-41.3043		24.3	948.495		24.3	1525.75
							24.3	-36.9043		24.3	973.495		24.3	1566.75
							24.4	-45.7043		24.4	975.495		24.4	1555.75
							24.4	-46.5043		24.4	939.495		24.4	1547.75
							24.4	-45.5043		24.4	941.495		24.4	1546.75
							24.4	-40.7043		24.4	959.495		24.4	1553.75
							24.4	-43.1043		24.4	961.495		24.4	1561.75
							24.4	-43.1043		24.4	958.495		24.4	1559.75
							24.4	-42.5043		24.4	967.495		24.4	1558.75
							24.4	-35.7043		24.4	982.495		24.4	1562.75
							24.4	-37.9043		24.4	959.495		24.4	1550.75
							24.4	-38.5043		24.4	975.495		24.4	1540.75
							24.5	-40.1043		24.5	973.495		24.5	1561.75
							24.5	-40.1043		24.5	978.495		24.5	1567.75
							24.5	-36.5043		24.5	964.495		24.5	1533.75
							24.5	-40.1043		24.5	960.495		24.5	1555.75
							24.5	-40.3043		24.5	970.495		24.5	1524.75
							24.5	-40.5043		24.5	970.495		24.5	1546.75
							24.5	-33.1043		24.5	943.495		24.5	1558.75
							24.5	-33.1043		24.5	960.495		24.5	1551.75
							24.5	-33.7043		24.5	964.495		24.5	1579.75
							24.5	-34.9043		24.5	969.495		24.5	1547.75
							24.6	-33.7043		24.6	981.495		24.6	1561.75
							24.6	-27.7043		24.6	973.495		24.6	1569.75
							24.6	-28.1043		24.6	958.495		24.6	1554.75
							24.6	-33.5043		24.6	956.495		24.6	1551.75
							24.6	-33.1043		24.6	967.495		24.6	1540.75
							24.6	-32.1043		24.6	963.495		24.6	1566.75
							24.6	-33.7043		24.6	958.495		24.6	1570.75
							24.6	-34.5043		24.6	956.495		24.6	1544.75
							24.6	-32.3043		24.6	956.495		24.6	1547.75
							24.6	-29.9043		24.6	967.495		24.6	1532.75
							24.7	-31.7043		24.7	958.495		24.7	1545.75
							24.7	-29.7043		24.7	948.495		24.7	1545.75
							24.7	-29.1043		24.7	968.495		24.7	1550.75
							24.7	-32.9043		24.7	974.495		24.7	1551.75
							24.7	-29.5043		24.7	967.495		24.7	1566.75
							24.7	-36.7043		24.7	965.495		24.7	1549.75
							24.7	-35.1043		24.7	967.495		24.7	1564.75
							24.7	-32.5043		24.7	970.495		24.7	1552.75
							24.7	-31.3043		24.7	968.495		24.7	1581.75
							24.7	-36.7043		24.7	984.495		24.7	1585.75
							24.8	-38.9043		24.8	971.495		24.8	1551.75
							24.8	-35.1043		24.8	962.495		24.8	1551.75
							24.8	-34.3043		24.8	946.495		24.8	1562.75
							24.8	-36.5043		24.8	982.495		24.8	1530.75
							24.8	-37.5043		24.8	974.495		24.8	1555.75
							24.8	-34.9043		24.8	963.495		24.8	1546.75
							24.8	-33.1043		24.8	960.495		24.8	1556.75
							24.8	-36.3043		24.8	954.495		24.8	1558.75
							24.8	-32.9043		24.8	977.495		24.8	1558.75
							24.8	-38.3043		24.8	955.495		24.8	1562.75
							24.9	-35.3043		24.9	958.495		24.9	1575.75
							24.9	-39.9043		24.9	989.495		24.9	1560.75
							24.9	-35.9043		24.9	954.495		24.9	1574.75
							24.9	-35.1043		24.9	968.495		24.9	1552.75
							24.9	-38.7043		24.9	973.495		24.9	1545.75
							24.9	-35.3043		24.9	979.495		24.9	1555.75
							24.9	-31.1043		24.9	968.495		24.9	1541.75
							24.9	-35.3043		24.9	982.495		24.9	1582.75
							24.9	-36.7043		24.9	955.495		24.9	1558.75
							24.9	-39.1043		24.9	975.495		24.9	1539.75
							25	-37.3043		25	953.495		25	1572.75
							25	-37.9043		25	969.495		25	1601.75
							25	-36.9043		25	967.495		25	1560.75
							25	-37.3043		25	976.495		25	1557.75
							25	-41.3043		25	939.495		25	1540.75
							25	-30.3043		25	966.495		25	1572.75
							25	-29.3043		25	977.495		25	1557.75
							25	-35.7043		25	963.495		25	1531.75
							25	-37.9043		25	960.495		25	1526.75
							25	-31.1043		25	963.495		25	1559.75
							25.1	-30.7043		25.1	953.495		25.1	1557.75
							25.1	-36.5043		25.1	980.495		25.1	1547.75
							25.1	-30.1043		25.1	970.495		25.1	1552.75
							25.1	-29.7043		25.1	966.495		25.1	1551.75
							25.1	-30.3043		25.1	986.495		25.1	1561.75
							25.1	-27.9043		25.1	985.495		25.1	1549.75
							25.1	-31.9043		25.1	974.495		25.1	1558.75
							25.1	-23.7043		25.1	973.495		25.1	1562.75
							25.1	-13.3043		25.1	958.495		25.1	1591.75
							25.1	-13.3043		25.1	968.495		25.1	1546.75
							25.2	-16.1043		25.2	959.495		25.2	1558.75
							25.2	-7.50429		25.2	947.495		25.2	1557.75
							25.2	-4.90429		25.2	936.495		25.2	1556.75
							25.2	1.09571		25.2	966.495		25.2	1539.75
							25.2	6.09571		25.2	989.495		25.2	1511.75
							25.2	9.49571		25.2	958.495		25.2	1536.75
							25.2	34.4957		25.2	959.495		25.2	1526.75
							25.2	34.2957		25.2	997.495		25.2	1557.75
							25.2	47.4957		25.2	977.495		25.2	1568.75
							25.2	62.2957		25.2	972.495		25.2	1572.75
							25.3	79.2957		25.3	962.495		25.3	1580.75
							25.3	105.496		25.3	968.495		25.3	1601.75
							25.3	115.296		25.3	992.495		25.3	1588.75
							25.3	145.696		25.3	971.495		25.3	1576.75
							25.3	185.296		25.3	977.495		25.3	1549.75
							25.3	229.296		25.3	976.495		25.3	1541.75
							25.3	266.896		25.3	976.495		25.3	1517.75
							25.3	314.896		25.3	967.495		25.3	1562.75
							25.3	444.496		25.3	953.495		25.3	1540.75
							25.3	607.296		25.3	948.495		25.3	1521.75
							25.4	825.296		25.4	952.495		25.4	1549.75
							25.4	1141.3		25.4	957.495		25.4	1569.75
							25.4	1589.3		25.4	960.495		25.4	1584.75
							25.4	2122.5		25.4	936.495		25.4	1559.75
							25.4	2445.1		25.4	966.495		25.4	1555.75
							25.4	2069.9		25.4	976.495		25.4	1560.75
							25.4	1210.9		25.4	970.495		25.4	1591.75
							25.4	599.896		25.4	969.495		25.4	1556.75
							25.4	278.496		25.4	968.495		25.4	1527.75
							25.4	151.296		25.4	1001.5		25.4	1542.75
							25.5	106.696		25.5	976.495		25.5	1534.75
							25.5	85.6957		25.5	957.495		25.5	1549.75
							25.5	43.4957		25.5	961.495		25.5	1554.75
							25.5	14.0957		25.5	965.495		25.5	1529.75
							25.5	23.4957		25.5	963.495		25.5	1567.75
							25.5	31.4957		25.5	956.495		25.5	1578.75
							25.5	14.8957		25.5	982.495		25.5	1556.75
							25.5	6.29571		25.5	952.495		25.5	1555.75
							25.5	19.8957		25.5	953.495		25.5	1539.75
							25.5	28.6957		25.5	979.495		25.5	1561.75
							25.6	10.4957		25.6	991.495		25.6	1588.75
							25.6	8.49571		25.6	987.495		25.6	1562.75
							25.6	-0.30429		25.6	973.495		25.6	1559.75
							25.6	-9.70429		25.6	973.495		25.6	1551.75
							25.6	-13.7043		25.6	967.495		25.6	1561.75
							25.6	-17.1043		25.6	980.495		25.6	1535.75
							25.6	-25.1043		25.6	954.495		25.6	1543.75
							25.6	-9.30429		25.6	948.495		25.6	1550.75
							25.6	-18.3043		25.6	970.495		25.6	1554.75
							25.6	-4.50429		25.6	992.495		25.6	1534.75
							25.7	-1.50429		25.7	966.495		25.7	1547.75
							25.7	-0.90429		25.7	959.495		25.7	1556.75
							25.7	-8.10429		25.7	964.495		25.7	1568.75
							25.7	-13.5043		25.7	976.495		25.7	1551.75
							25.7	-15.9043		25.7	979.495		25.7	1549.75
							25.7	-26.1043		25.7	954.495		25.7	1552.75
							25.7	-32.3043		25.7	944.495		25.7	1557.75
							25.7	-34.7043		25.7	975.495		25.7	1562.75
							25.7	-37.3043		25.7	973.495		25.7	1547.75
							25.7	-41.9043		25.7	954.495		25.7	1553.75
							25.8	-35.9043		25.8	962.495		25.8	1553.75
							25.8	-36.3043		25.8	960.495		25.8	1553.75
							25.8	-32.9043		25.8	948.495		25.8	1539.75
							25.8	-39.3043		25.8	972.495		25.8	1531.75
							25.8	-38.1043		25.8	965.495		25.8	1527.75
							25.8	-33.1043		25.8	957.495		25.8	1567.75
							25.8	-30.7043		25.8	959.495		25.8	1567.75
							25.8	-37.5043		25.8	977.495		25.8	1562.75
							25.8	-40.5043		25.8	957.495		25.8	1557.75
							25.8	-39.5043		25.8	947.495		25.8	1573.75
							25.9	-34.5043		25.9	970.495		25.9	1566.75
							25.9	-37.3043		25.9	970.495		25.9	1564.75
							25.9	-39.9043		25.9	976.495		25.9	1539.75
							25.9	-41.1043		25.9	963.495		25.9	1560.75
							25.9	-40.5043		25.9	967.495		25.9	1562.75
							25.9	-35.3043		25.9	979.495		25.9	1535.75
							25.9	-48.7043		25.9	970.495		25.9	1558.75
							25.9	-41.1043		25.9	936.495		25.9	1541.75
							25.9	-36.7043		25.9	946.495		25.9	1562.75
							25.9	-37.5043		25.9	964.495		25.9	1568.75
							26	-35.5043		26	949.495		26	1531.75
							26	-35.5043		26	977.495		26	1563.75
							26	-39.5043		26	960.495		26	1574.75
							26	-36.3043		26	981.495		26	1571.75
							26	-43.9043		26	974.495		26	1537.75
							26	-42.7043		26	988.495		26	1549.75
							26	-39.7043		26	962.495		26	1563.75
							26	-46.7043		26	973.495		26	1564.75
							26	-39.3043		26	955.495		26	1553.75
							26	-43.3043		26	960.495		26	1536.75
							26.1	-41.1043		26.1	951.495		26.1	1550.75
							26.1	-37.5043		26.1	961.495		26.1	1554.75
							26.1	-38.1043		26.1	978.495		26.1	1569.75
							26.1	-40.7043		26.1	953.495		26.1	1544.75
							26.1	-39.1043		26.1	946.495		26.1	1548.75
							26.1	-47.1043		26.1	964.495		26.1	1583.75
							26.1	-40.7043		26.1	974.495		26.1	1567.75
							26.1	-43.3043		26.1	975.495		26.1	1549.75
							26.1	-44.7043		26.1	980.495		26.1	1529.75
							26.1	-45.1043		26.1	982.495		26.1	1525.75
							26.2	-44.5043		26.2	983.495		26.2	1545.75
							26.2	-40.7043		26.2	974.495		26.2	1538.75
							26.2	-38.3043		26.2	965.495		26.2	1513.75
							26.2	-41.3043		26.2	962.495		26.2	1548.75
							26.2	-37.5043		26.2	961.495		26.2	1553.75
							26.2	-31.3043		26.2	964.495		26.2	1573.75
							26.2	-37.3043		26.2	966.495		26.2	1546.75
							26.2	-37.1043		26.2	944.495		26.2	1563.75
							26.2	-31.1043		26.2	960.495		26.2	1555.75
							26.2	-34.5043		26.2	959.495		26.2	1554.75
							26.3	-29.1043		26.3	965.495		26.3	1563.75
							26.3	-30.5043		26.3	957.495		26.3	1531.75
							26.3	-27.7043		26.3	959.495		26.3	1535.75
							26.3	-24.7043		26.3	977.495		26.3	1569.75
							26.3	-27.1043		26.3	973.495		26.3	1559.75
							26.3	-30.1043		26.3	947.495		26.3	1566.75
							26.3	-16.9043		26.3	966.495		26.3	1572.75
							26.3	-11.7043		26.3	977.495		26.3	1534.75
							26.3	-0.50429		26.3	976.495		26.3	1537.75
							26.3	3.09571		26.3	953.495		26.3	1528.75
							26.4	3.49571		26.4	960.495		26.4	1540.75
							26.4	10.4957		26.4	969.495		26.4	1546.75
							26.4	33.0957		26.4	1003.5		26.4	1562.75
							26.4	42.0957		26.4	955.495		26.4	1517.75
							26.4	65.4957		26.4	958.495		26.4	1546.75
							26.4	69.6957		26.4	954.495		26.4	1572.75
							26.4	83.2957		26.4	958.495		26.4	1571.75
							26.4	77.8957		26.4	977.495		26.4	1554.75
							26.4	54.8957		26.4	959.495		26.4	1540.75
							26.4	18.8957		26.4	955.495		26.4	1554.75
							26.5	8.09571		26.5	973.495		26.5	1566.75
							26.5	-11.7043		26.5	956.495		26.5	1539.75
							26.5	-19.7043		26.5	978.495		26.5	1542.75
							26.5	-34.5043		26.5	984.495		26.5	1551.75
							26.5	-30.7043		26.5	935.495		26.5	1555.75
							26.5	-26.5043		26.5	964.495		26.5	1542.75
							26.5	-25.5043		26.5	987.495		26.5	1531.75
							26.5	-31.1043		26.5	978.495		26.5	1553.75
							26.5	-33.7043		26.5	969.495		26.5	1554.75
							26.5	-38.5043		26.5	965.495		26.5	1520.75
							26.6	-34.9043		26.6	971.495		26.6	1558.75
							26.6	-37.5043		26.6	975.495		26.6	1544.75
							26.6	-38.1043		26.6	975.495		26.6	1565.75
							26.6	-50.7043		26.6	973.495		26.6	1555.75
							26.6	-48.5043		26.6	952.495		26.6	1524.75
							26.6	-45.7043		26.6	944.495		26.6	1577.75
							26.6	-43.3043		26.6	950.495		26.6	1570.75
							26.6	-40.9043		26.6	977.495		26.6	1521.75
							26.6	-45.1043		26.6	947.495		26.6	1548.75
							26.6	-41.7043		26.6	948.495		26.6	1552.75
							26.7	-43.3043		26.7	975.495		26.7	1526.75
							26.7	-42.1043		26.7	984.495		26.7	1559.75
							26.7	-38.1043		26.7	994.495		26.7	1528.75
							26.7	-44.5043		26.7	950.495		26.7	1531.75
							26.7	-42.5043		26.7	962.495		26.7	1563.75
							26.7	-42.9043		26.7	983.495		26.7	1549.75
							26.7	-40.7043		26.7	958.495		26.7	1553.75
							26.7	-44.1043		26.7	950.495		26.7	1529.75
							26.7	-46.5043		26.7	946.495		26.7	1545.75
							26.7	-46.7043		26.7	961.495		26.7	1571.75
							26.8	-47.1043		26.8	972.495		26.8	1542.75
							26.8	-42.3043		26.8	972.495		26.8	1518.75
							26.8	-41.7043		26.8	971.495		26.8	1559.75
							26.8	-40.5043		26.8	956.495		26.8	1534.75
							26.8	-48.7043		26.8	968.495		26.8	1560.75
							26.8	-40.1043		26.8	997.495		26.8	1544.75
							26.8	-39.7043		26.8	960.495		26.8	1525.75
							26.8	-46.3043		26.8	956.495		26.8	1551.75
							26.8	-42.1043		26.8	975.495		26.8	1554.75
							26.8	-45.5043		26.8	996.495		26.8	1528.75
							26.9	-46.3043		26.9	971.495		26.9	1534.75
							26.9	-41.9043		26.9	959.495		26.9	1553.75
							26.9	-41.9043		26.9	968.495		26.9	1551.75
							26.9	-44.3043		26.9	944.495		26.9	1554.75
							26.9	-40.1043		26.9	963.495		26.9	1562.75
							26.9	-44.9043		26.9	958.495		26.9	1551.75
							26.9	-39.1043		26.9	952.495		26.9	1546.75
							26.9	-45.5043		26.9	941.495		26.9	1531.75
							26.9	-41.7043		26.9	957.495		26.9	1525.75
							26.9	-44.7043		26.9	975.495		26.9	1529.75
							27	-41.9043		27	970.495		27	1563.75
							27	-47.3043		27	960.495		27	1546.75
							27	-40.9043		27	972.495		27	1545.75
							27	-42.7043		27	978.495		27	1544.75
							27	-44.5043		27	990.495		27	1547.75
							27	-45.7043		27	968.495		27	1551.75
							27	-42.5043		27	974.495		27	1541.75
							27	-45.5043		27	951.495		27	1535.75
							27	-39.1043		27	976.495		27	1554.75
							27	-39.7043		27	971.495		27	1520.75
							27.1	-38.3043		27.1	975.495		27.1	1546.75
							27.1	-40.1043		27.1	955.495		27.1	1529.75
							27.1	-41.5043		27.1	955.495		27.1	1561.75
							27.1	-34.5043		27.1	986.495		27.1	1529.75
							27.1	-38.1043		27.1	956.495		27.1	1549.75
							27.1	-39.3043		27.1	973.495		27.1	1540.75
							27.1	-40.9043		27.1	958.495		27.1	1524.75
							27.1	-34.9043		27.1	958.495		27.1	1555.75
							27.1	-38.9043		27.1	957.495		27.1	1564.75
							27.1	-39.3043		27.1	967.495		27.1	1524.75
							27.2	-35.7043		27.2	957.495		27.2	1546.75
							27.2	-29.3043		27.2	981.495		27.2	1555.75
							27.2	-36.9043		27.2	966.495		27.2	1543.75
							27.2	-35.1043		27.2	971.495		27.2	1542.75
							27.2	-38.7043		27.2	985.495		27.2	1511.75
							27.2	-39.5043		27.2	956.495		27.2	1550.75
							27.2	-34.5043		27.2	976.495		27.2	1539.75
							27.2	-44.3043		27.2	988.495		27.2	1541.75
							27.2	-47.5043		27.2	962.495		27.2	1555.75
							27.2	-44.9043		27.2	947.495		27.2	1546.75
							27.3	-47.9043		27.3	961.495		27.3	1543.75
							27.3	-38.5043		27.3	954.495		27.3	1546.75
							27.3	-37.7043		27.3	959.495		27.3	1563.75
							27.3	-40.5043		27.3	956.495		27.3	1547.75
							27.3	-41.1043		27.3	944.495		27.3	1553.75
							27.3	-37.7043		27.3	975.495		27.3	1545.75
							27.3	-39.3043		27.3	966.495		27.3	1556.75
							27.3	-33.1043		27.3	981.495		27.3	1555.75
							27.3	-41.9043		27.3	975.495		27.3	1514.75
							27.3	-37.3043		27.3	960.495		27.3	1539.75
							27.4	-34.5043		27.4	962.495		27.4	1531.75
							27.4	-32.9043		27.4	986.495		27.4	1530.75
							27.4	-36.7043		27.4	954.495		27.4	1548.75
							27.4	-24.7043		27.4	966.495		27.4	1536.75
							27.4	-35.1043		27.4	961.495		27.4	1536.75
							27.4	-25.7043		27.4	954.495		27.4	1546.75
							27.4	-20.1043		27.4	976.495		27.4	1544.75
							27.4	-12.5043		27.4	943.495		27.4	1552.75
							27.4	-35.1043		27.4	946.495		27.4	1536.75
							27.4	-25.7043		27.4	973.495		27.4	1507.75
							27.5	-20.1043		27.5	963.495		27.5	1550.75
							27.5	-35.1043		27.5	981.495		27.5	1553.75
							27.5	-25.7043		27.5	966.495		27.5	1547.75
							27.5	-20.1043		27.5	967.495		27.5	1541.75
							27.5	10.6957		27.5	988.495		27.5	1540.75
							27.5	-13.1043		27.5	977.495		27.5	1556.75
							27.5	-22.7043		27.5	947.495		27.5	1559.75
							27.5	-33.7043		27.5	977.495		27.5	1542.75
							27.5	-38.7043		27.5	972.495		27.5	1536.75
							27.5	-42.5043		27.5	957.495		27.5	1551.75
							27.6	-45.7043		27.6	963.495		27.6	1572.75
							27.6	-35.7043		27.6	953.495		27.6	1520.75
							27.6	-42.1043		27.6	967.495		27.6	1515.75
							27.6	-44.5043		27.6	985.495		27.6	1523.75
							27.6	-42.7043		27.6	961.495		27.6	1530.75
							27.6	-42.7043		27.6	943.495		27.6	1529.75
							27.6	-42.1043		27.6	958.495		27.6	1536.75
							27.6	-39.1043		27.6	969.495		27.6	1535.75
							27.6	-44.7043		27.6	977.495		27.6	1534.75
							27.6	-42.1043		27.6	953.495		27.6	1571.75
							27.7	-40.7043		27.7	957.495		27.7	1548.75
							27.7	-41.7043		27.7	964.495		27.7	1522.75
							27.7	-48.9043		27.7	976.495		27.7	1552.75
							27.7	-43.3043		27.7	962.495		27.7	1546.75
							27.7	-46.7043		27.7	970.495		27.7	1551.75
							27.7	-47.5043		27.7	973.495		27.7	1560.75
							27.7	-44.1043		27.7	953.495		27.7	1532.75
							27.7	-45.3043		27.7	957.495		27.7	1533.75
							27.7	-48.9043		27.7	953.495		27.7	1548.75
							27.7	-38.9043		27.7	976.495		27.7	1558.75
							27.8	-44.5043		27.8	996.495		27.8	1526.75
							27.8	-41.3043		27.8	957.495		27.8	1513.75
							27.8	-44.3043		27.8	963.495		27.8	1530.75
							27.8	-39.3043		27.8	952.495		27.8	1535.75
							27.8	-42.3043		27.8	967.495		27.8	1551.75
							27.8	-37.9043		27.8	957.495		27.8	1560.75
							27.8	-43.5043		27.8	968.495		27.8	1537.75
							27.8	-47.5043		27.8	951.495		27.8	1543.75
							27.8	-47.1043		27.8	961.495		27.8	1567.75
							27.8	-44.9043		27.8	968.495		27.8	1553.75
							27.9	-42.3043		27.9	973.495		27.9	1535.75
							27.9	-39.7043		27.9	955.495		27.9	1535.75
							27.9	-35.3043		27.9	954.495		27.9	1510.75
							27.9	-39.5043		27.9	982.495		27.9	1534.75
							27.9	-36.3043		27.9	947.495		27.9	1539.75
							27.9	-39.3043		27.9	966.495		27.9	1532.75
							27.9	-42.3043		27.9	942.495		27.9	1539.75
							27.9	-45.7043		27.9	967.495		27.9	1553.75
							27.9	-46.7043		27.9	959.495		27.9	1561.75
							27.9	-46.5043		27.9	968.495		27.9	1564.75
							28	-47.1043		28	961.495		28	1536.75
							28	-46.9043		28	961.495		28	1530.75
							28	-50.1043		28	952.495		28	1542.75
							28	-46.1043		28	959.495		28	1545.75
							28	-43.3043		28	971.495		28	1528.75
							28	-41.7043		28	949.495		28	1534.75
							28	-45.7043		28	968.495		28	1535.75
							28	-48.7043		28	968.495		28	1557.75
							28	-48.1043		28	962.495		28	1575.75
							28	-43.3043		28	953.495		28	1532.75
							28.1	-45.7043		28.1	959.495		28.1	1543.75
							28.1	-47.5043		28.1	945.495		28.1	1538.75
							28.1	-47.9043		28.1	964.495		28.1	1520.75
							28.1	-43.7043		28.1	975.495		28.1	1566.75
							28.1	-41.5043		28.1	945.495		28.1	1539.75
							28.1	-45.5043		28.1	977.495		28.1	1550.75
							28.1	-47.1043		28.1	963.495		28.1	1555.75
							28.1	-43.7043		28.1	967.495		28.1	1537.75
							28.1	-41.7043		28.1	981.495		28.1	1549.75
							28.1	-40.9043		28.1	959.495		28.1	1549.75
							28.2	-48.7043		28.2	955.495		28.2	1542.75
							28.2	-43.7043		28.2	993.495		28.2	1545.75
							28.2	-48.9043		28.2	969.495		28.2	1532.75
							28.2	-49.1043		28.2	975.495		28.2	1557.75
							28.2	-43.7043		28.2	965.495		28.2	1542.75
							28.2	-49.5043		28.2	957.495		28.2	1566.75
							28.2	-49.7043		28.2	971.495		28.2	1543.75
							28.2	-46.9043		28.2	976.495		28.2	1538.75
							28.2	-46.1043		28.2	942.495		28.2	1544.75
							28.2	-38.5043		28.2	945.495		28.2	1547.75
							28.3	-41.3043		28.3	949.495		28.3	1520.75
							28.3	-43.9043		28.3	942.495		28.3	1539.75
							28.3	-39.5043		28.3	959.495		28.3	1535.75
							28.3	-36.3043		28.3	966.495		28.3	1541.75
							28.3	-42.7043		28.3	951.495		28.3	1533.75
							28.3	-40.9043		28.3	988.495		28.3	1532.75
							28.3	-43.3043		28.3	979.495		28.3	1529.75
							28.3	-42.1043		28.3	973.495		28.3	1538.75
							28.3	-35.1043		28.3	973.495		28.3	1549.75
							28.3	-42.3043		28.3	962.495		28.3	1529.75
							28.4	-39.5043		28.4	964.495		28.4	1548.75
							28.4	-34.5043		28.4	960.495		28.4	1537.75
							28.4	-30.9043		28.4	954.495		28.4	1544.75
							28.4	-32.1043		28.4	946.495		28.4	1557.75
							28.4	-32.9043		28.4	958.495		28.4	1530.75
							28.4	-34.9043		28.4	969.495		28.4	1532.75
							28.4	-28.1043		28.4	960.495		28.4	1544.75
							28.4	-22.5043		28.4	957.495		28.4	1546.75
							28.4	-15.9043		28.4	969.495		28.4	1539.75
							28.4	-18.7043		28.4	972.495		28.4	1528.75
							28.5	-14.3043		28.5	988.495		28.5	1538.75
							28.5	-6.50429		28.5	979.495		28.5	1548.75
							28.5	-4.10429		28.5	980.495		28.5	1550.75
							28.5	9.89571		28.5	987.495		28.5	1550.75
							28.5	15.8957		28.5	966.495		28.5	1542.75
							28.5	24.4957		28.5	967.495		28.5	1531.75
							28.5	56.0957		28.5	970.495		28.5	1530.75
							28.5	82.2957		28.5	956.495		28.5	1535.75
							28.5	116.496		28.5	963.495		28.5	1531.75
							28.5	143.496		28.5	969.495		28.5	1531.75
							28.6	170.896		28.6	963.495		28.6	1535.75
							28.6	223.096		28.6	968.495		28.6	1519.75
							28.6	233.496		28.6	951.495		28.6	1553.75
							28.6	159.096		28.6	950.495		28.6	1535.75
							28.6	68.0957		28.6	974.495		28.6	1547.75
							28.6	15.0957		28.6	975.495		28.6	1526.75
							28.6	-6.90429		28.6	961.495		28.6	1524.75
							28.6	-12.9043		28.6	972.495		28.6	1522.75
							28.6	-26.1043		28.6	949.495		28.6	1550.75
							28.6	-38.5043		28.6	971.495		28.6	1538.75
							28.7	-36.3043		28.7	960.495		28.7	1541.75
							28.7	-32.1043		28.7	940.495		28.7	1539.75
							28.7	-35.5043		28.7	971.495		28.7	1543.75
							28.7	-33.3043		28.7	962.495		28.7	1547.75
							28.7	-41.3043		28.7	945.495		28.7	1545.75
							28.7	-44.5043		28.7	962.495		28.7	1544.75
							28.7	-36.7043		28.7	954.495		28.7	1550.75
							28.7	-34.7043		28.7	943.495		28.7	1538.75
							28.7	-34.9043		28.7	951.495		28.7	1534.75
							28.7	-34.1043		28.7	972.495		28.7	1548.75
							28.8	-44.7043		28.8	958.495		28.8	1537.75
							28.8	-41.1043		28.8	973.495		28.8	1554.75
							28.8	-35.5043		28.8	966.495		28.8	1557.75
							28.8	-38.9043		28.8	971.495		28.8	1573.75
							28.8	-38.7043		28.8	982.495		28.8	1558.75
							28.8	-41.3043		28.8	981.495		28.8	1557.75
							28.8	-43.7043		28.8	977.495		28.8	1521.75
							28.8	-32.9043		28.8	966.495		28.8	1528.75
							28.8	-35.5043		28.8	968.495		28.8	1531.75
							28.8	-39.7043		28.8	969.495		28.8	1542.75
							28.9	-33.9043		28.9	960.495		28.9	1521.75
							28.9	-31.9043		28.9	955.495		28.9	1531.75
							28.9	-17.9043		28.9	949.495		28.9	1544.75
							28.9	-20.3043		28.9	979.495		28.9	1537.75
							28.9	-7.70429		28.9	971.495		28.9	1540.75
							28.9	-6.30429		28.9	974.495		28.9	1564.75
							28.9	-1.30429		28.9	984.495		28.9	1544.75
							28.9	-1.50429		28.9	942.495		28.9	1550.75
							28.9	-11.9043		28.9	950.495		28.9	1565.75
							28.9	-30.9043		28.9	983.495		28.9	1552.75
							29	-32.7043		29	960.495		29	1536.75
							29	-41.3043		29	949.495		29	1551.75
							29	-42.9043		29	958.495		29	1537.75
							29	-38.1043		29	962.495		29	1532.75
							29	-43.3043		29	978.495		29	1538.75
							29	-39.1043		29	967.495		29	1522.75
							29	-41.5043		29	959.495		29	1527.75
							29	-47.5043		29	949.495		29	1531.75
							29	-41.7043		29	964.495		29	1565.75
							29	-38.7043		29	963.495		29	1543.75
							29.1	-42.5043		29.1	974.495		29.1	1552.75
							29.1	-45.9043		29.1	974.495		29.1	1544.75
							29.1	-47.7043		29.1	981.495		29.1	1566.75
							29.1	-38.7043		29.1	954.495		29.1	1551.75
							29.1	-43.1043		29.1	963.495		29.1	1539.75
							29.1	-42.3043		29.1	970.495		29.1	1535.75
							29.1	-43.5043		29.1	976.495		29.1	1539.75
							29.1	-41.1043		29.1	975.495		29.1	1550.75
							29.1	-43.3043		29.1	968.495		29.1	1540.75
							29.1	-34.7043		29.1	958.495		29.1	1544.75
							29.2	-40.7043		29.2	976.495		29.2	1543.75
							29.2	-41.9043		29.2	952.495		29.2	1547.75
							29.2	-39.5043		29.2	953.495		29.2	1527.75
							29.2	-39.9043		29.2	945.495		29.2	1543.75
							29.2	-36.9043		29.2	957.495		29.2	1528.75
							29.2	-35.7043		29.2	969.495		29.2	1539.75
							29.2	-39.1043		29.2	946.495		29.2	1539.75
							29.2	-43.1043		29.2	961.495		29.2	1560.75
							29.2	-38.9043		29.2	984.495		29.2	1547.75
							29.2	-35.9043		29.2	966.495		29.2	1545.75
							29.3	-38.7043		29.3	983.495		29.3	1550.75
							29.3	-39.9043		29.3	972.495		29.3	1543.75
							29.3	-36.9043		29.3	945.495		29.3	1534.75
							29.3	-35.7043		29.3	961.495		29.3	1528.75
							29.3	-39.1043		29.3	971.495		29.3	1540.75
							29.3	-43.1043		29.3	963.495		29.3	1549.75
							29.3	-39.9043		29.3	949.495		29.3	1538.75
							29.3	-36.9043		29.3	948.495		29.3	1547.75
							29.3	-35.7043		29.3	940.495		29.3	1547.75
							29.3	-39.1043		29.3	961.495		29.3	1565.75
							29.4	-43.1043		29.4	982.495		29.4	1533.75
							29.4	-40.3043		29.4	957.495		29.4	1545.75
							29.4	-42.5043		29.4	946.495		29.4	1539.75
							29.4	-37.9043		29.4	974.495		29.4	1544.75
							29.4	-40.3043		29.4	974.495		29.4	1532.75
							29.4	-38.1043		29.4	983.495		29.4	1557.75
							29.4	-41.1043		29.4	977.495		29.4	1535.75
							29.4	-36.9043		29.4	964.495		29.4	1551.75
							29.4	-37.7043		29.4	984.495		29.4	1544.75
							29.4	-35.1043		29.4	986.495		29.4	1551.75
							29.5	-36.3043		29.5	961.495		29.5	1558.75
							29.5	-42.1043		29.5	968.495		29.5	1572.75
							29.5	-36.1043		29.5	957.495		29.5	1549.75
							29.5	-37.1043		29.5	955.495		29.5	1526.75
							29.5	-37.9043		29.5	964.495		29.5	1554.75
							29.5	-38.1043		29.5	965.495		29.5	1546.75
							29.5	-41.1043		29.5	964.495		29.5	1532.75
							29.5	-37.5043		29.5	966.495		29.5	1539.75
							29.5	-40.9043		29.5	973.495		29.5	1540.75
							29.5	-34.7043		29.5	991.495		29.5	1526.75
							29.6	-40.3043		29.6	959.495		29.6	1528.75
							29.6	-37.7043		29.6	959.495		29.6	1539.75
							29.6	-37.7043		29.6	959.495		29.6	1567.75
							29.6	-38.7043		29.6	966.495		29.6	1531.75
							29.6	-40.5043		29.6	950.495		29.6	1540.75
							29.6	-32.9043		29.6	956.495		29.6	1542.75
							29.6	-39.3043		29.6	954.495		29.6	1548.75
							29.6	-37.1043		29.6	977.495		29.6	1546.75
							29.6	-38.1043		29.6	958.495		29.6	1558.75
							29.6	-33.7043		29.6	958.495		29.6	1561.75
							29.7	-37.5043		29.7	978.495		29.7	1515.75
							29.7	-43.5043		29.7	992.495		29.7	1536.75
							29.7	-37.3043		29.7	972.495		29.7	1555.75
							29.7	-44.1043		29.7	967.495		29.7	1535.75
							29.7	-33.9043		29.7	956.495		29.7	1549.75
							29.7	-39.9043		29.7	969.495		29.7	1551.75
							29.7	-41.5043		29.7	971.495		29.7	1542.75
							29.7	-36.3043		29.7	961.495		29.7	1535.75
							29.7	-37.7043		29.7	970.495		29.7	1547.75
							29.7	-42.3043		29.7	981.495		29.7	1549.75
							29.8	-36.3043		29.8	981.495		29.8	1549.75
							29.8	-41.7043		29.8	965.495		29.8	1568.75
							29.8	-43.9043		29.8	950.495		29.8	1530.75
							29.8	-40.9043		29.8	961.495		29.8	1526.75
							29.8	-41.3043		29.8	962.495		29.8	1529.75
							29.8	-44.7043		29.8	942.495		29.8	1532.75
							29.8	-40.9043		29.8	953.495		29.8	1539.75
							29.8	-38.7043		29.8	961.495		29.8	1555.75
							29.8	-35.1043		29.8	954.495		29.8	1564.75
							29.8	-38.9043		29.8	972.495		29.8	1514.75
							29.9	-32.7043		29.9	947.495		29.9	1543.75
							29.9	-37.7043		29.9	962.495		29.9	1541.75
							29.9	-38.3043		29.9	962.495		29.9	1548.75
							29.9	-35.3043		29.9	975.495		29.9	1549.75
							29.9	-39.3043		29.9	981.495		29.9	1546.75
							29.9	-35.1043		29.9	957.495		29.9	1532.75
							29.9	-37.5043		29.9	978.495		29.9	1542.75
							29.9	-35.7043		29.9	977.495		29.9	1553.75
[truncated: 2,012 more rows]

## Sheet: Figure 3o
	Reference	TiO2 NHs@CsPbBr3/Cs4PbBr6
X	Y1	Y2
340	134.084	127.38
343	85.5276	111.844
346	134.66	64.1237
349	117.012	55.4268
352	135.836	118.118
355	160.024	91.4423
358	259.162	253.648
361	414.39	297.511
364	674.148	505.611
367	1506.62	1315.85
370	574934	475036
373	1520.91	1065.09
376	578.121	421.637
379	337.775	249.109
382	264.402	215.589
385	128.803	136.61
388	129.391	55.4534
391	76.1915	45.0222
394	73.6145	83.2164
397	69.4673	81.0452
400	64.5461	61.9642
403	65.1117	42.6594
406	64.1381	56.3637
409	65.5127	45.355
412	78.0497	64.7647
415	91.1074	61.2361
418	59.5298	42.9168
421	31.634	36.9064
424	26.9384	37.2006
427	56.9121	37.9414
430	41.1996	27.4664
433	67.3538	41.1607
436	52.5129	31.2577
439	31.6453	24.0505
442	38.6047	29.5969
445	31.5437	48.0013
448	36.9338	26.9901
451	28.66	37.779
454	33.1701	21.3237
457	39.7142	48.5396
460	61.0016	67.3121
463	55.1882	37.8141
466	23.1372	27.161
469	41.0095	35.0081
472	37.0596	46.0741
475	40.324	47.3808
478	36.6436	63.1085
481	33.0439	93.9686
484	32.5262	158.434
487	18.1776	182.846
490	36.991	273.081
493	26.623	488.089
496	24.9503	844.909
499	30.1764	1483.29
502	18.9686	2201.54
505	30.3453	3280.94
508	29.8445	4430.67
511	43.2256	5150.2
514	37.7319	5226.51
517	41.3188	4454.43
520	32.7211	3381.18
523	33.5256	2513.02
526	27.1967	1693.35
529	26.3595	1180.32
532	49.5536	807.873
535	43.0608	610.541
538	29.9785	418.121
541	37.1919	286.216
544	38.1475	225.568
547	23.8304	166.813
550	27.9154	129.109
553	28.6623	102.109
556	20.233	75.4138
559	41.5435	100.082
562	27.163	62.0869
565	31.8686	53.7783
568	28.665	59.3775
571	42.0602	56.7812
574	66.9856	56.1814
577	57.5859	66.4452
580	31.8795	54.6506
583	42.0297	32.6897
586	45.6269	48.0283
589	44.3769	41.9115
592	32.9359	53.2041
595	31.2427	49.4676
598	37.5604	45.609
601	71.858	60.8029
604	19.972	37.0909
607	26.4927	26.4927
610	39.4366	60.6717
613	56.3834	37.5889
616	58.3388	45.3746
619	46.9586	50.3128
622	41.6653	45.1374
625	46.748	86.304
628	67.1104	70.8388
631	81.2189	65.7486
634	80.3035	64.2428
637	45.8668	50.0365
640	99.6068	90.9454
643	31.5443	54.0759
646	65.6188	42.1835
649	156.07	175.578

## Sheet: Figure 3p
	RH-TiO2 NHs		LH-TiO2 NHs		RH-TiO2 NHs@CsPbBr3/Cs4PbBr6		LH-TiO2 NHs@CsPbBr3/Cs4PbBr6
X	Y1	Error bar 1	Y2	Error bar 2	Y3	Error bar 3	Y4	Error bar 4
800	0.02394	0.01048	0.02361	0.0095	0.03723	0.02877	0.05348	0.02347
797	0.0247	0.00944	0.02182	0.00641	0.05617	0.01468	0.04987	0.02005
794	0.03827	0.000864994	0.03852	0.000708682	0.061	0.01773	0.05933	0.03225
791	0.0413	0.00279	0.03281	0.00476	0.02139	0.03866	0.06076	0.03192
788	0.00842	0.02277	0.01395	0.02553	0.07901	0.00355	0.05389	0.02054
785	0.05402	0.00911	0.05843	0.00304	0.05821	0.01926	0.06533	0.03716
782	0.03361	0.00261	0.03453	0.00325	0.05368	0.02076	0.05915	0.0262
779	0.03079	0.00496	0.03366	0.00737	0.05128	0.02244	0.05869	0.0256
776	0.03068	0.00633	0.03273	0.008	0.04805	0.02448	0.05931	0.0247
773	0.02772	0.00729	0.02937	0.00833	0.04484	0.02608	0.05942	0.02372
770	0.02475	0.00954	0.02876	0.01247	0.04405	0.02624	0.05852	0.02382
767	0.02846	0.00934	0.02268	0.00379	0.01277	0.04481	0.05723	0.0225
764	-0.01119	0.03449	-0.01547	0.02567	0.06481	0.00631	0.04899	0.01583
761	0.06422	0.01661	0.11212	0.02727	0.09341	0.01247	0.07733	0.03029
758	0.04687	0.00335	0.0443	0.00218	0.06271	0.01823	0.06536	0.03197
755	0.03829	0.00264	0.03923	0.00348	0.05409	0.02225	0.06412	0.02848
752	0.03315	0.00541	0.03492	0.00667	0.05734	0.02193	0.06341	0.02746
749	0.03497	0.00502	0.03702	0.00666	0.06224	0.01876	0.06427	0.0282
746	0.04001	0.00267	0.04108	0.00361	0.05493	0.0239	0.06496	0.02932
743	0.03225	0.00719	0.03409	0.00858	0.05551	0.02197	0.06447	0.02734
740	0.03585	0.00409	0.03833	0.00611	0.06869	0.01667	0.06584	0.02956
737	0.04373	0.000838768	0.0445	0.00101	0.05761	0.0246	0.06817	0.03105
734	0.03303	0.00642	0.02903	0.00286	0.04752	0.02557	0.06238	0.02351
731	0.03804	0.00453	0.04256	0.00814	0.07417	0.01281	0.06496	0.02566
728	0.04702	0.00217	0.04904	0.0013	0.07145	0.01631	0.07046	0.03392
725	0.04682	0.0022	0.04907	0.00128	0.06673	0.0186	0.07328	0.03394
722	0.03971	0.00243	0.04287	0.00523	0.06267	0.02177	0.07033	0.03077
719	0.03578	0.00448	0.03892	0.00708	0.05544	0.02374	0.06835	0.02791
716	0.03699	0.00618	0.03895	0.00774	0.06107	0.02305	0.06905	0.02827
713	0.04169	0.00348	0.04295	0.00462	0.07105	0.01745	0.0695	0.02837
710	0.04967	0.00193	0.05259	0.00248	0.07487	0.01505	0.0745	0.0327
707	0.04647	0.00236	0.05237	0.00652	0.07481	0.01869	0.07759	0.03554
704	0.04343	0.00185	0.04843	0.00533	0.06941	0.02086	0.07492	0.03083
701	0.0406	0.00295	0.045	0.00683	0.06842	0.02101	0.07379	0.02981
698	0.04108	0.00291	0.04505	0.00643	0.06946	0.02098	0.0741	0.03012
695	0.04168	0.00306	0.04419	0.00537	0.06586	0.02385	0.07403	0.03008
692	0.04095	0.00412	0.04173	0.00487	0.06695	0.02189	0.07355	0.02884
689	0.04225	0.00426	0.04568	0.00714	0.07454	0.01858	0.07415	0.0282
686	0.04909	0.00145	0.05096	0.00251	0.07178	0.02158	0.07795	0.03262
683	0.04407	0.00301	0.04545	0.00434	0.08556	0.01418	0.0768	0.03153
680	0.05108	0.003	0.05718	0.00296	0.07676	0.01923	0.08369	0.03707
677	0.04604	0.00194	0.04953	0.00498	0.07499	0.02044	0.07952	0.03213
674	0.04514	0.00168	0.04932	0.00527	0.07715	0.01972	0.07952	0.03187
671	0.04723	0.00181	0.05017	0.00431	0.0784	0.01973	0.08033	0.03242
668	0.04753	0.00168	0.05072	0.00438	0.07802	0.01971	0.08139	0.03274
665	0.04717	0.00162	0.05065	0.00441	0.0799	0.02027	0.08126	0.03285
662	0.04842	0.00142	0.05187	0.00366	0.08015	0.01975	0.08248	0.03255
659	0.04718	0.00169	0.05126	0.00489	0.07858	0.02074	0.08308	0.03317
656	0.04614	0.00162	0.04968	0.00475	0.08015	0.0211	0.08277	0.03267
653	0.04716	0.00204	0.05066	0.00513	0.07803	0.02219	0.08386	0.03272
650	0.0461	0.00244	0.04895	0.00507	0.0782	0.02121	0.0827	0.03111
647	0.05024	0.00145	0.05439	0.00464	0.08623	0.01825	0.08594	0.03311
644	0.04991	0.00106	0.05536	0.00529	0.08252	0.02018	0.08833	0.03446
641	0.04975	0.00133	0.05363	0.00383	0.08156	0.02091	0.0873	0.03371
638	0.04916	0.00152	0.05311	0.00487	0.08348	0.02144	0.08719	0.03244
635	0.0495	0.00193	0.05224	0.00409	0.08323	0.02131	0.08724	0.0325
632	0.04984	0.00163	0.05384	0.00478	0.08431	0.02133	0.08916	0.03239
629	0.05029	0.00178	0.05301	0.00397	0.08462	0.02129	0.08846	0.03297
626	0.05081	0.00149	0.05379	0.00392	0.08526	0.02156	0.09011	0.03252
623	0.05095	0.00142	0.05397	0.00359	0.08681	0.02171	0.09087	0.0332
620	0.05266	0.00168	0.05515	0.00319	0.08886	0.02101	0.0914	0.03317
617	0.05303	0.00149	0.05636	0.00377	0.08972	0.02079	0.09309	0.03351
614	0.05274	0.00197	0.05594	0.00362	0.09024	0.0213	0.09359	0.03375
611	0.05193	0.0018	0.05625	0.00456	0.0915	0.02111	0.09443	0.03325
608	0.0522	0.00198	0.05685	0.00481	0.0908	0.02204	0.09642	0.03325
605	0.0518	0.0015	0.05638	0.0044	0.09097	0.02188	0.09635	0.03337
602	0.0518	0.00135	0.05627	0.00448	0.09136	0.02217	0.09726	0.03377
599	0.05213	0.00155	0.05579	0.00379	0.09281	0.0226	0.09717	0.03399
596	0.05272	0.00182	0.05618	0.00395	0.0935	0.02257	0.098	0.03348
593	0.05243	0.00186	0.05674	0.00476	0.09408	0.0226	0.09947	0.03335
590	0.05329	0.0017	0.05718	0.00433	0.09551	0.02244	0.10052	0.03376
587	0.05427	0.00185	0.05771	0.00378	0.096	0.02269	0.10141	0.03384
584	0.05364	0.00205	0.05718	0.00388	0.0974	0.02254	0.10179	0.03483
581	0.05262	0.00207	0.05667	0.00436	0.09692	0.02288	0.10241	0.03469
578	0.05304	0.00237	0.05769	0.00424	0.09821	0.02333	0.10363	0.0342
575	0.05329	0.00235	0.0571	0.00369	0.10021	0.02342	0.1046	0.03541
572	0.05443	0.00227	0.05812	0.00351	0.09983	0.0238	0.10542	0.03388
569	0.05427	0.00183	0.05794	0.00385	0.10159	0.02368	0.10609	0.0346
566	0.05403	0.00221	0.0571	0.00349	0.10107	0.02374	0.10662	0.03521
563	0.05315	0.00191	0.05766	0.00452	0.10247	0.02424	0.1085	0.0344
560	0.05414	0.00178	0.05751	0.00382	0.10389	0.02437	0.10962	0.03508
557	0.05326	0.00214	0.05822	0.00485	0.10463	0.02406	0.11066	0.03461
554	0.05462	0.00191	0.05803	0.0039	0.10547	0.02467	0.11105	0.03509
551	0.05577	0.00202	0.05893	0.00353	0.10645	0.02518	0.11287	0.03504
548	0.05551	0.00188	0.05879	0.00354	0.10757	0.02537	0.11423	0.03541
545	0.05494	0.00216	0.05923	0.00433	0.10858	0.02556	0.11597	0.03532
542	0.05387	0.00211	0.05927	0.00517	0.11133	0.0252	0.1164	0.03486
539	0.05545	0.00218	0.06005	0.00433	0.11165	0.02581	0.11841	0.0354
536	0.05521	0.00208	0.05962	0.00419	0.11318	0.02635	0.11891	0.03509
533	0.05564	0.00202	0.05956	0.00416	0.11383	0.02583	0.12033	0.03565
530	0.05641	0.00187	0.06062	0.00438	0.11477	0.02683	0.1225	0.03569
527	0.05546	0.00184	0.06088	0.00518	0.11688	0.0266	0.12471	0.03599
524	0.05579	0.00221	0.061	0.00504	0.11899	0.02704	0.12629	0.03632
521	0.05671	0.00208	0.06178	0.00481	0.11952	0.02701	0.1279	0.03604
518	0.05602	0.00187	0.06079	0.00468	0.12201	0.02733	0.12883	0.03693
515	0.05597	0.00196	0.06114	0.00494	0.12273	0.0279	0.13098	0.03706
512	0.05789	0.00198	0.06199	0.0042	0.12433	0.02775	0.13227	0.03705
509	0.05765	0.00175	0.06203	0.00443	0.12624	0.02854	0.13437	0.03751
506	0.0565	0.00179	0.06157	0.0049	0.12789	0.02912	0.13577	0.0381
503	0.05785	0.00149	0.06215	0.00445	0.12937	0.02933	0.13736	0.03811
500	0.05802	0.00188	0.06316	0.00489	0.13087	0.03037	0.14038	0.03882
497	0.05704	0.0012	0.06225	0.00533	0.13286	0.03083	0.14228	0.03891
494	0.05696	0.000491759	0.06117	0.00485	0.13104	0.03306	0.14348	0.03886
491	0.06319	0.00289	0.06695	0.00335	0.14672	0.02586	0.14586	0.03999
488	0.05922	0.000935857	0.06423	0.00518	0.1393	0.03216	0.14933	0.04041
485	0.05924	0.000374051	0.06363	0.00486	0.13808	0.03351	0.15121	0.04039
482	0.06074	0.000752495	0.06498	0.00448	0.14185	0.03349	0.15432	0.04104
479	0.06453	0.00177	0.06725	0.00375	0.14895	0.03272	0.15749	0.0427
476	0.06081	0.000150194	0.06514	0.00511	0.14696	0.0348	0.15925	0.04199
473	0.058	0.00144	0.06084	0.00515	0.15875	0.03051	0.16111	0.04205
470	0.0609	0.00197	0.06508	0.00626	0.15035	0.03781	0.16598	0.04295
467	0.06989	0.0022	0.07249	0.00356	0.16929	0.02936	0.16771	0.04391
464	0.06376	0.00126	0.06847	0.00555	0.15829	0.03819	0.17377	0.04448
461	0.06962	0.00235	0.07316	0.00361	0.16683	0.03589	0.17639	0.04526
458	0.06928	0.0017	0.07212	0.00406	0.16912	0.03748	0.18014	0.04564
455	0.06873	0.00189	0.07412	0.00529	0.17371	0.03849	0.18556	0.0462
452	0.06958	0.0027	0.07296	0.00458	0.18001	0.03824	0.18864	0.04708
449	0.07768	0.00381	0.08329	0.00408	0.187	0.03701	0.19148	0.04821
446	0.07411	0.0029	0.07762	0.00436	0.18485	0.04184	0.19843	0.04852
443	0.07592	0.0032	0.08027	0.00452	0.18928	0.04277	0.20409	0.04944
440	0.07676	0.00369	0.08078	0.0045	0.19366	0.04415	0.2083	0.05019
437	0.08197	0.00425	0.08565	0.00344	0.19946	0.04418	0.21396	0.05085
434	0.08169	0.00445	0.08624	0.00438	0.20555	0.04587	0.22113	0.05166
431	0.08438	0.00495	0.08878	0.00417	0.21104	0.04684	0.22681	0.05261
428	0.08632	0.00514	0.09051	0.00425	0.21712	0.04848	0.23313	0.05326
425	0.09067	0.0057	0.09452	0.0039	0.22264	0.04927	0.2403	0.054
422	0.09349	0.00629	0.09684	0.00346	0.22895	0.05087	0.24831	0.05487
419	0.09675	0.00647	0.10065	0.00358	0.23808	0.05129	0.25489	0.05616
416	0.09962	0.00698	0.10252	0.00323	0.2437	0.05379	0.26341	0.05707
413	0.10416	0.00758	0.10693	0.00299	0.25247	0.05528	0.27132	0.0577
410	0.10742	0.00804	0.11002	0.00282	0.26041	0.05719	0.28134	0.05886
407	0.11041	0.0084	0.11469	0.00385	0.26913	0.05862	0.29072	0.05955
404	0.11472	0.00902	0.11747	0.00264	0.27812	0.06134	0.3012	0.06099
401	0.11787	0.00967	0.12112	0.00265	0.28806	0.06345	0.30983	0.06199
398	0.12375	0.00965	0.12717	0.00254	0.29966	0.06548	0.3239	0.06363
395	0.13053	0.01053	0.13233	0.00148	0.31154	0.06809	0.33392	0.06427
392	0.13532	0.01104	0.13782	0.00174	0.32195	0.07055	0.34901	0.06599
389	0.13977	0.01124	0.14378	0.00278	0.3358	0.07342	0.3618	0.06677
386	0.14715	0.01184	0.15059	0.00215	0.34835	0.077	0.37883	0.06961
383	0.15372	0.01273	0.15753	0.00207	0.36095	0.08027	0.39302	0.07
380	0.1602	0.01302	0.16362	0.00211	0.37938	0.08373	0.41302	0.07466
377	0.16839	0.01351	0.17248	0.00233	0.39381	0.08709	0.42962	0.07471
374	0.17627	0.01437	0.18113	0.00268	0.41311	0.09092	0.45241	0.07898
371	0.18712	0.01454	0.19164	0.0028	0.4312	0.09477	0.4722	0.07972
368	0.19729	0.01525	0.20097	0.00194	0.45268	0.0989	0.49925	0.08699
365	0.20835	0.01584	0.21303	0.0025	0.47398	0.10336	0.52267	0.08769
362	0.2218	0.01663	0.2261	0.00193	0.49894	0.10787	0.55638	0.09708
359	0.23453	0.01713	0.23957	0.00262	0.52552	0.11273	0.58374	0.09893
356	0.24943	0.01808	0.2545	0.00263	0.55467	0.11705	0.62234	0.11121
353	0.26753	0.01844	0.27204	0.00209	0.58452	0.12111	0.65538	0.11359
350	0.28893	0.01965	0.29107	0.00141	0.61664	0.12536	0.70114	0.13131
347	0.31102	0.02031	0.31351	0.00182	0.65641	0.1298	0.74081	0.13361
344	0.33407	0.02126	0.33604	0.00217	0.69574	0.13343	0.79589	0.15731
341	0.36115	0.0225	0.3625	0.00252	0.73673	0.13653	0.83894	0.16002
338	0.39017	0.02348	0.39006	0.00359	0.77979	0.13974	0.8979	0.18579
335	0.42164	0.02441	0.41987	0.00514	0.82328	0.14225	0.94196	0.1875
332	0.45444	0.02568	0.45077	0.00687	0.86856	0.14446	0.99884	0.20984
329	0.48996	0.0266	0.48417	0.00845	0.91464	0.14649	1.04062	0.20668
326	0.52727	0.02756	0.51881	0.01107	0.96254	0.14861	1.09236	0.2188
323	0.56487	0.0287	0.55403	0.0132	1.00759	0.15071	1.12951	0.21058
320	0.60539	0.02939	0.59167	0.01567	1.054	0.15279	1.1735	0.21082
317	0.64549	0.02992	0.62994	0.01681	1.10127	0.15483	1.20731	0.19664
314	0.68589	0.03078	0.66789	0.01914	1.14613	0.15636	1.24281	0.18847
311	0.72625	0.0315	0.70551	0.0217	1.18991	0.15856	1.27252	0.17263
308	0.76845	0.03214	0.74446	0.02451	1.23662	0.16004	1.30418	0.1593
305	0.8088	0.03288	0.78132	0.02739	1.28228	0.16156	1.33123	0.14297
302	0.84828	0.0334	0.81938	0.02902	1.32927	0.16181	1.36205	0.12932
299	0.88706	0.03331	0.85556	0.03147	1.37065	0.16308	1.38809	0.11309
296	0.92497	0.03293	0.8907	0.03404	1.41065	0.16429	1.41639	0.10288
293	0.96175	0.03289	0.92534	0.0363	1.44396	0.1652	1.44034	0.08796
290	0.99686	0.03247	0.95697	0.03953	1.47589	0.16676	1.46692	0.08173
287	1.02999	0.03188	0.98877	0.04085	1.50701	0.16786	1.48954	0.06996
284	1.06108	0.03193	1.01796	0.04258	1.53382	0.16809	1.51275	0.06305
281	1.08972	0.03111	1.04592	0.04328	1.56032	0.16835	1.53334	0.05428
278	1.11838	0.03008	1.07177	0.04578	1.58318	0.16831	1.55482	0.0498
275	1.14244	0.02913	1.09414	0.04706	1.60607	0.16882	1.57164	0.04353
272	1.16504	0.02816	1.11548	0.04859	1.62478	0.1688	1.58923	0.03987
269	1.18724	0.02731	1.13385	0.0521	1.64269	0.16932	1.60186	0.03515
266	1.2063	0.02586	1.15133	0.0532	1.65798	0.16943	1.61766	0.03235
263	1.2234	0.02514	1.16694	0.05496	1.674	0.16975	1.62846	0.02827
260	1.23878	0.02381	1.18018	0.05672	1.68739	0.1699	1.64163	0.02708
257	1.25383	0.02278	1.19189	0.05959	1.7	0.17048	1.65153	0.0248
254	1.26488	0.02165	1.20073	0.06116	1.71033	0.17175	1.66193	0.02369
251	1.27591	0.02063	1.20879	0.06336	1.72238	0.17311	1.6707	0.02209
248	1.28324	0.01963	1.21572	0.0634	1.73059	0.17374	1.68232	0.02147
245	1.28896	0.01842	1.22084	0.06418	1.73912	0.17504	1.69282	0.0233
242	1.29359	0.01724	1.22463	0.06453	1.74628	0.17622	1.7065	0.02495
239	1.295	0.01626	1.2262	0.06445	1.75366	0.17769	1.71654	0.02931
236	1.29826	0.01531	1.22747	0.06585	1.7597	0.1787	1.72539	0.02789
233	1.29784	0.01435	1.22889	0.06359	1.76558	0.17972	1.73327	0.02983
230	1.29971	0.01343	1.23033	0.06341	1.76979	0.18036	1.7419	0.02952
227	1.30007	0.01271	1.23206	0.06221	1.776	0.18164	1.75125	0.03304
224	1.3007	0.01191	1.23316	0.06109	1.78156	0.18191	1.76244	0.03374
221	1.30128	0.01098	1.23481	0.06019	1.78456	0.18243	1.77128	0.03936
218	1.30317	0.01057	1.23741	0.05937	1.79192	0.18238	1.78327	0.04148
215	1.30745	0.0101	1.24099	0.05976	1.79886	0.1821	1.79586	0.04953
212	1.3146	0.00942	1.24622	0.06125	1.80727	0.18195	1.81084	0.05552
209	1.32265	0.00924	1.25312	0.06232	1.81592	0.1815	1.82512	0.06597
206	1.33593	0.00866	1.26355	0.06488	1.82752	0.18087	1.8465	0.07504
203	1.35429	0.00776	1.27567	0.07016	1.83932	0.18002	1.86992	0.08789
200	1.36493	0.00729	1.28467	0.07215	1.85369	0.17953	1.89846	0.09658

## Sheet: Figure 3q
	RH-TiO2 NHs		LH-TiO2 NHs		RH-TiO2 NHs@CsPbBr3/Cs4PbBr6		LH-TiO2 NHs@CsPbBr3/Cs4PbBr6
X	Y1	Error bar 1	Y2	Error bar 2	Y3	Error bar 3	Y4	Error bar 4
800	0.00271	0.00693	-0.00118	0.00254	-0.00952	0.00105	0.01096	0.01568
797	0.00274	0.00698	-0.000964068	0.00247	-0.0097	0.00111	0.01144	0.01636
794	0.00284	0.00698	-0.000877722	0.00247	-0.01006	0.00116	0.01194	0.01695
791	0.00267	0.00714	-0.000809689	0.00264	-0.01036	0.00126	0.01198	0.01719
788	0.00265	0.00708	-0.000438345	0.00241	-0.01055	0.00134	0.0126	0.018
785	0.00274	0.00727	-0.000570155	0.00243	-0.0109	0.00136	0.01292	0.01874
782	0.00252	0.00732	-0.000429261	0.0024	-0.01121	0.00145	0.01322	0.019
779	0.00254	0.00735	-0.000301789	0.00242	-0.01157	0.00158	0.01367	0.0196
776	0.00247	0.00741	1.53847e-05	0.00219	-0.01194	0.00159	0.01412	0.02027
773	0.00241	0.00744	6.20958e-05	0.00236	-0.01228	0.00172	0.0146	0.02094
770	0.00241	0.00747	0.000296193	0.00234	-0.01265	0.00175	0.01507	0.02157
767	0.00239	0.00748	0.000558407	0.00233	-0.01311	0.00177	0.01557	0.02231
764	0.00232	0.00745	0.000903254	0.0023	-0.01331	0.00202	0.0161	0.02299
761	0.00256	0.00766	0.00128	0.00228	-0.01374	0.00205	0.0174	0.02439
758	0.00223	0.00768	0.00125	0.00222	-0.01421	0.00212	0.01729	0.02457
755	0.00212	0.00772	0.00152	0.00222	-0.01471	0.00223	0.01776	0.02526
752	0.00202	0.00783	0.00173	0.00222	-0.01519	0.00233	0.01831	0.02603
749	0.00196	0.00786	0.00202	0.0022	-0.0157	0.00251	0.01887	0.02682
746	0.00186	0.00795	0.00226	0.00221	-0.01616	0.00258	0.0194	0.0275
743	0.00171	0.00795	0.00264	0.00218	-0.0166	0.00267	0.0201	0.02846
740	0.00167	0.00794	0.00289	0.00207	-0.01719	0.00286	0.02077	0.02929
737	0.00149	0.00806	0.00325	0.00224	-0.01781	0.00295	0.0213	0.03
734	0.00129	0.00808	0.00366	0.00223	-0.01836	0.00313	0.022	0.03093
731	0.00128	0.00811	0.00415	0.00223	-0.01892	0.00321	0.02296	0.03216
728	0.00108	0.00814	0.00442	0.00228	-0.01959	0.0034	0.02357	0.03297
725	0.000854348	0.00823	0.00473	0.00235	-0.02032	0.00351	0.02416	0.03377
722	0.00059746	0.00828	0.0052	0.00246	-0.02099	0.00368	0.02487	0.03469
719	0.00042547	0.00829	0.00567	0.00254	-0.0217	0.00384	0.02564	0.0357
716	0.000296916	0.00828	0.00628	0.00261	-0.02239	0.00403	0.02664	0.03692
713	0.000138808	0.00824	0.00693	0.00269	-0.02317	0.00417	0.0277	0.03826
710	-8.2182e-05	0.00829	0.00748	0.00284	-0.02395	0.00436	0.02854	0.03931
707	-0.000380264	0.0084	0.00783	0.00298	-0.0249	0.00462	0.02913	0.04003
704	-0.000726445	0.00847	0.00839	0.00317	-0.02576	0.00482	0.02995	0.04103
701	-0.00104	0.00847	0.00909	0.00336	-0.02665	0.005	0.03098	0.04231
698	-0.00128	0.00844	0.00971	0.00353	-0.02767	0.00526	0.03194	0.04345
695	-0.00158	0.00846	0.01051	0.00379	-0.02864	0.00546	0.03306	0.04484
692	-0.00185	0.00843	0.01138	0.004	-0.02965	0.00574	0.03422	0.04613
689	-0.00211	0.00836	0.01224	0.00428	-0.03075	0.00598	0.03556	0.04778
686	-0.00247	0.0084	0.01301	0.00453	-0.03183	0.00632	0.03657	0.04886
683	-0.00288	0.00841	0.01383	0.00483	-0.03303	0.00656	0.03757	0.05004
680	-0.00329	0.00844	0.01468	0.00506	-0.03415	0.00683	0.03873	0.05132
677	-0.00374	0.00844	0.01547	0.00542	-0.03546	0.00709	0.03976	0.05247
674	-0.0042	0.00838	0.01653	0.00577	-0.03683	0.00739	0.0411	0.05393
671	-0.0047	0.00837	0.01763	0.00616	-0.03825	0.00777	0.0425	0.0555
668	-0.00515	0.00835	0.01879	0.00656	-0.03964	0.0081	0.04392	0.05697
665	-0.0057	0.00829	0.01991	0.00697	-0.04119	0.00849	0.04522	0.05841
662	-0.00625	0.00824	0.02115	0.00736	-0.04279	0.00886	0.04676	0.05997
659	-0.00683	0.00822	0.02239	0.00785	-0.04446	0.00923	0.04811	0.06138
656	-0.00748	0.00815	0.02377	0.00836	-0.04615	0.00966	0.04978	0.06298
653	-0.00813	0.00807	0.02514	0.0088	-0.04799	0.01005	0.05124	0.06451
650	-0.00881	0.00798	0.02674	0.00935	-0.04983	0.01059	0.05299	0.06617
647	-0.00948	0.00786	0.02841	0.00997	-0.0514	0.0109	0.05467	0.06788
644	-0.01008	0.00778	0.02961	0.01042	-0.05314	0.01132	0.056	0.06904
641	-0.01089	0.00776	0.0311	0.01097	-0.0555	0.01188	0.05761	0.07057
638	-0.01194	0.00759	0.03315	0.01167	-0.05825	0.01259	0.05946	0.07252
635	-0.01304	0.0074	0.03549	0.0125	-0.06081	0.0132	0.062	0.07459
632	-0.01395	0.00721	0.03776	0.01326	-0.06356	0.01381	0.06427	0.07652
629	-0.01504	0.00707	0.03999	0.01403	-0.06637	0.01457	0.06636	0.07841
626	-0.01606	0.00694	0.04243	0.01491	-0.06925	0.0151	0.0687	0.08023
623	-0.01718	0.00672	0.04461	0.01566	-0.0717	0.01578	0.07063	0.0819
620	-0.01834	0.00654	0.04695	0.01644	-0.07474	0.01637	0.07284	0.08359
617	-0.01962	0.00632	0.04936	0.01727	-0.07785	0.01713	0.07499	0.08534
614	-0.02097	0.00614	0.052	0.01819	-0.08104	0.01792	0.07738	0.08702
611	-0.02238	0.00587	0.0547	0.01908	-0.08461	0.01877	0.07947	0.08879
608	-0.02397	0.00563	0.05767	0.02012	-0.08843	0.01975	0.08222	0.09056
605	-0.02558	0.00534	0.06091	0.02121	-0.0922	0.02052	0.08485	0.0925
602	-0.02726	0.005	0.06395	0.0222	-0.09618	0.0215	0.08754	0.09425
599	-0.02899	0.00464	0.06768	0.02346	-0.10058	0.02256	0.0904	0.0963
596	-0.0308	0.00433	0.07117	0.02457	-0.10491	0.02341	0.09329	0.098
593	-0.03283	0.00391	0.07489	0.02583	-0.1097	0.02463	0.09612	0.10006
590	-0.03485	0.00347	0.07884	0.02718	-0.11459	0.02562	0.09929	0.1017
587	-0.0372	0.00303	0.08269	0.02834	-0.11978	0.02693	0.10233	0.10366
584	-0.03952	0.00263	0.08703	0.02968	-0.12513	0.02811	0.10559	0.10532
581	-0.04206	0.00206	0.09118	0.03104	-0.13067	0.02935	0.1086	0.10708
578	-0.04475	0.00161	0.09614	0.03257	-0.13706	0.03084	0.11236	0.10895
575	-0.04768	0.00104	0.1011	0.03411	-0.14345	0.03218	0.11599	0.11099
572	-0.05069	0.000527468	0.10624	0.03566	-0.15015	0.03379	0.11982	0.11274
569	-0.05374	0.000450522	0.11171	0.03735	-0.15706	0.03525	0.12355	0.11479
566	-0.0571	0.00105	0.11708	0.03899	-0.16481	0.0369	0.12762	0.11653
563	-0.06059	0.00172	0.12325	0.04082	-0.17271	0.03881	0.1319	0.11879
560	-0.06433	0.00251	0.12927	0.04258	-0.1808	0.0405	0.13629	0.12049
557	-0.06831	0.0033	0.13566	0.04444	-0.18978	0.0425	0.14062	0.12267
554	-0.07281	0.0043	0.14237	0.04639	-0.19852	0.04438	0.14546	0.12448
551	-0.07728	0.00522	0.14946	0.04848	-0.20826	0.04656	0.15014	0.12681
548	-0.08217	0.00627	0.15684	0.05045	-0.21876	0.04885	0.15549	0.12868
545	-0.08737	0.00735	0.16481	0.05264	-0.22916	0.05102	0.16083	0.13109
542	-0.09253	0.00846	0.17258	0.05476	-0.24035	0.05337	0.16622	0.13313
539	-0.09838	0.00975	0.1809	0.05703	-0.25254	0.05599	0.17184	0.13583
536	-0.10443	0.011	0.19025	0.05954	-0.26575	0.05878	0.1784	0.13818
533	-0.11096	0.01239	0.19927	0.06185	-0.27848	0.06118	0.18455	0.1411
530	-0.11759	0.01373	0.20917	0.06443	-0.29271	0.06428	0.1915	0.14357
527	-0.12492	0.01531	0.21913	0.06698	-0.30772	0.0672	0.19809	0.14679
524	-0.13282	0.01698	0.23019	0.06967	-0.32283	0.0704	0.20593	0.14966
521	-0.1411	0.01864	0.24125	0.07248	-0.33944	0.07348	0.2134	0.15338
518	-0.14988	0.02043	0.25292	0.07524	-0.35648	0.07679	0.22175	0.15644
515	-0.15927	0.02241	0.26557	0.07826	-0.37559	0.08055	0.23019	0.1609
512	-0.16929	0.0245	0.27808	0.08125	-0.39445	0.08399	0.2393	0.16425
509	-0.17982	0.02661	0.29173	0.08436	-0.41424	0.08796	0.24856	0.16931
506	-0.19119	0.02896	0.30583	0.08754	-0.43617	0.09199	0.25897	0.17342
503	-0.20295	0.03141	0.32047	0.09069	-0.45778	0.09601	0.26902	0.17899
500	-0.21534	0.03394	0.33557	0.094	-0.4817	0.10021	0.28023	0.18365
497	-0.22846	0.03652	0.35201	0.09749	-0.50643	0.10462	0.2916	0.19027
494	-0.24244	0.03945	0.36857	0.10086	-0.53263	0.10924	0.30394	0.19538
491	-0.25771	0.04269	0.38673	0.1047	-0.55906	0.11343	0.31571	0.20204
488	-0.27351	0.04556	0.40458	0.10806	-0.58847	0.11871	0.33002	0.2086
485	-0.29068	0.04904	0.42379	0.11175	-0.6182	0.12347	0.3433	0.21661
482	-0.3088	0.05259	0.44463	0.11578	-0.65015	0.1284	0.35869	0.22331
479	-0.32804	0.05648	0.46492	0.11936	-0.68399	0.13372	0.37345	0.23219
476	-0.34846	0.06014	0.48748	0.12331	-0.71861	0.13917	0.3911	0.24069
473	-0.37041	0.06448	0.51131	0.12744	-0.75499	0.14437	0.40745	0.25086
470	-0.39321	0.06853	0.53624	0.13151	-0.79361	0.14968	0.42665	0.25954
467	-0.41733	0.07394	0.56335	0.13617	-0.83387	0.15493	0.44329	0.26948
464	-0.44329	0.07793	0.58936	0.13986	-0.87594	0.16047	0.46538	0.28013
461	-0.46952	0.0829	0.61662	0.14389	-0.91951	0.16648	0.48421	0.29186
458	-0.49996	0.08823	0.64626	0.1479	-0.96578	0.17206	0.50744	0.30244
455	-0.53118	0.0936	0.67749	0.15204	-1.01445	0.17752	0.52958	0.31634
452	-0.56409	0.09935	0.71008	0.15608	-1.06327	0.18285	0.554	0.3267
449	-0.59831	0.10538	0.74467	0.16036	-1.11455	0.18799	0.57718	0.34089
446	-0.63568	0.11131	0.78019	0.16424	-1.16912	0.1933	0.60463	0.35262
443	-0.67563	0.11797	0.81956	0.16831	-1.22523	0.19833	0.63113	0.36896
440	-0.7167	0.12508	0.85874	0.17219	-1.28516	0.20331	0.66001	0.38013
437	-0.76087	0.13206	0.90191	0.1762	-1.34426	0.20741	0.68827	0.39713
434	-0.80552	0.13894	0.94485	0.1798	-1.40857	0.21178	0.71947	0.40835
431	-0.85608	0.14659	0.99217	0.18352	-1.47309	0.21546	0.75028	0.42627
428	-0.90685	0.15419	1.03995	0.18686	-1.53995	0.21902	0.78379	0.43704
425	-0.96267	0.16253	1.09179	0.19001	-1.6089	0.22172	0.81613	0.45499
422	-1.02081	0.17084	1.14552	0.19293	-1.67977	0.22444	0.85298	0.46547
419	-1.083	0.17975	1.2029	0.19598	-1.75375	0.22603	0.88693	0.48323
416	-1.1473	0.18826	1.26231	0.19838	-1.82778	0.22713	0.92663	0.49287
413	-1.21634	0.19786	1.32505	0.20044	-1.90657	0.22761	0.96249	0.50983
410	-1.28745	0.20675	1.39206	0.2022	-1.98284	0.22769	1.00514	0.5171
407	-1.36474	0.21648	1.46225	0.20375	-2.06464	0.22733	1.04344	0.53332
404	-1.44597	0.22613	1.537	0.20458	-2.14508	0.22607	1.08956	0.53733
401	-1.52984	0.23613	1.61404	0.20509	-2.22883	0.22444	1.12877	0.55146
398	-1.6209	0.24686	1.69701	0.20553	-2.31311	0.22222	1.17754	0.54994
395	-1.71462	0.25689	1.78239	0.205	-2.39591	0.2209	1.21863	0.561
392	-1.81587	0.26757	1.87403	0.20446	-2.47988	0.21899	1.27129	0.55214
389	-1.92094	0.27797	1.96972	0.20238	-2.56287	0.21821	1.31388	0.55841
386	-2.03311	0.28845	2.07216	0.20085	-2.64612	0.21896	1.37124	0.53843
383	-2.15016	0.29863	2.17998	0.19804	-2.72587	0.22177	1.41602	0.53788
380	-2.27468	0.30911	2.29404	0.19484	-2.80495	0.22706	1.47938	0.5025
377	-2.40148	0.31883	2.41178	0.19134	-2.87857	0.23594	1.52582	0.49227
374	-2.53734	0.32856	2.53828	0.18604	-2.95016	0.24896	1.59804	0.4342
371	-2.67753	0.3371	2.66849	0.18143	-3.01422	0.26558	1.64787	0.40927
368	-2.82056	0.34483	2.80168	0.17599	-3.07074	0.28528	1.73204	0.31951
365	-2.96942	0.35118	2.94088	0.17038	-3.11823	0.30693	1.78819	0.27381
362	-3.11929	0.35591	3.0804	0.16428	-3.15567	0.32836	1.89242	0.14585
359	-3.26887	0.35905	3.21996	0.15807	-3.18229	0.34688	1.95762	0.09859
356	-3.40973	0.35949	3.35066	0.15198	-3.19716	0.36061	2.08677	0.16955
353	-3.54856	0.35707	3.47962	0.14614	-3.20258	0.36692	2.16627	0.27176
350	-3.68011	0.35189	3.6006	0.14005	-3.20007	0.36226	2.33427	0.51969
347	-3.80376	0.34381	3.71289	0.13322	-3.19267	0.3424	2.43857	0.65984
344	-3.9144	0.33237	3.80999	0.12655	-3.18518	0.30456	2.65108	0.97125
341	-4.00664	0.31938	3.88719	0.11901	-3.18356	0.24766	2.77502	1.1209
338	-4.08297	0.30438	3.94354	0.11139	-3.19286	0.17403	2.99412	1.41671
335	-4.14225	0.28838	3.97856	0.104	-3.21522	0.08588	3.11471	1.53472
332	-4.18598	0.27217	3.99205	0.09594	-3.25139	0.03149	3.28216	1.72576
329	-4.21572	0.25593	3.98515	0.0883	-3.2996	0.12576	3.36372	1.77232
326	-4.23155	0.24082	3.95679	0.08023	-3.35357	0.22649	3.43824	1.81752
323	-4.23466	0.22828	3.90778	0.07126	-3.40634	0.31898	3.46193	1.79852
320	-4.22181	0.21402	3.83612	0.0612	-3.45047	0.39985	3.44537	1.73844
317	-4.19054	0.2014	3.74263	0.04869	-3.47807	0.46572	3.41956	1.69985
314	-4.13961	0.18958	3.62482	0.03521	-3.482	0.51465	3.35012	1.62677
311	-4.06788	0.17782	3.48659	0.02026	-3.45854	0.5481	3.29122	1.61099
308	-3.97056	0.1648	3.31982	0.01414	-3.40321	0.56764	3.19364	1.57471
305	-3.8503	0.15122	3.13251	0.02873	-3.31656	0.57451	3.11004	1.59047
302	-3.70379	0.13596	2.92153	0.05086	-3.19673	0.57132	2.9954	1.58652
299	-3.53464	0.12013	2.69457	0.07306	-3.04733	0.55933	2.88805	1.62778
296	-3.34314	0.10371	2.45254	0.09555	-2.871	0.54084	2.75439	1.64009
293	-3.13411	0.0861	2.19942	0.11844	-2.67719	0.51768	2.63343	1.6886
290	-2.9058	0.06878	1.93412	0.13744	-2.46297	0.4909	2.47965	1.69118
287	-2.6619	0.05253	1.66088	0.1582	-2.23646	0.46343	2.34534	1.73359
284	-2.40947	0.03972	1.39011	0.17597	-2.00167	0.43632	2.17348	1.71
281	-2.14972	0.03447	1.11892	0.18956	-1.76141	0.40963	2.0328	1.73524
278	-1.89042	0.03711	0.85896	0.20156	-1.52376	0.38629	1.84974	1.67707
275	-1.63456	0.04726	0.60981	0.21263	-1.29059	0.3661	1.70862	1.68044
272	-1.38306	0.0593	0.37013	0.21746	-1.06406	0.34913	1.51956	1.58706
269	-1.13723	0.07072	0.14532	0.22177	-0.84378	0.33538	1.37707	1.57291
266	-0.90296	0.08139	-0.06111	0.22431	-0.63632	0.32608	1.19057	1.44505
263	-0.68121	0.09124	-0.2529	0.22484	-0.44077	0.32117	1.06195	1.40942
260	-0.47486	0.09955	-0.42091	0.22349	-0.2605	0.31767	0.88219	1.26761
257	-0.28227	0.10812	-0.57203	0.22124	-0.09563	0.31755	0.76592	1.22097
254	-0.10609	0.11469	-0.70428	0.21783	0.05405	0.31889	0.60194	1.07762
251	0.05637	0.12092	-0.82081	0.2132	0.19212	0.32221	0.50038	1.02898
248	0.20432	0.12638	-0.92141	0.20874	0.31836	0.32632	0.34961	0.89252
245	0.3383	0.13109	-1.00723	0.20163	0.43486	0.33136	0.25721	0.84776
242	0.4587	0.135	-1.08441	0.19841	0.54244	0.33722	0.11901	0.72786
239	0.56576	0.13831	-1.15045	0.19268	0.64244	0.34401	0.03179	0.69024
236	0.65896	0.14063	-1.2053	0.18737	0.73419	0.35124	-0.09124	0.58896
233	0.73991	0.14225	-1.25349	0.18218	0.81849	0.35976	-0.16616	0.55866
230	0.81203	0.14339	-1.29462	0.17319	0.89832	0.36876	-0.27598	0.47926
227	0.87612	0.144	-1.33572	0.17147	0.97312	0.37815	-0.3457	0.4592
224	0.93404	0.14456	-1.37088	0.16606	1.04379	0.3875	-0.44805	0.40118
221	0.98696	0.14471	-1.40271	0.16079	1.11141	0.39693	-0.51389	0.38768
218	1.03484	0.14509	-1.43169	0.15552	1.17411	0.40584	-0.60561	0.35183
215	1.0797	0.14536	-1.45819	0.1506	1.23511	0.41444	-0.66619	0.34811
212	1.12217	0.14572	-1.48419	0.1459	1.29565	0.42259	-0.75146	0.33509
209	1.1647	0.14698	-1.51148	0.14136	1.35608	0.43051	-0.80807	0.33603
206	1.21166	0.14878	-1.54094	0.13772	1.41828	0.43778	-0.88689	0.33804
203	1.26984	0.15214	-1.57343	0.13407	1.48269	0.44433	-0.94377	0.34069
200	1.33363	0.15551	-1.60505	0.13031	1.5524	0.45057	-1.02372	0.34245

## Sheet: Figure 3r
	RH-TiO2 NHs		LH-TiO2 NHs		RH-TiO2 NHs@CsPbBr3/Cs4PbBr6		LH-TiO2 NHs@CsPbBr3/Cs4PbBr6
X	Y1	Error bar 1	Y2	Error bar 2	Y3	Error bar 3	Y4	Error bar 4
800	0.00296	0.0067	-0.0013	0.00263	0.0101	0.02993	0.00596	0.00907
797	0.00348	0.00676	-0.00116	0.00316	-0.00586	0.0015	0.00656	0.00976
794	0.00209	0.00553	-0.000647243	0.00198	-0.00583	0.00193	0.00633	0.00957
791	0.00191	0.00504	-0.000788696	0.00271	-0.02449	0.02307	0.00616	0.00944
788	-0.00329	0.01899	-0.00056349	0.00272	-0.00411	0.000227316	0.00648	0.00986
785	0.00196	0.00474	-0.000234666	0.00132	-0.00683	0.00261	0.00614	0.00915
782	0.00235	0.00646	-0.000295523	0.00201	-0.00813	0.00379	0.00666	0.00988
779	0.00216	0.00652	-0.000222903	0.00196	-0.0099	0.00603	0.00663	0.01022
776	0.00206	0.00645	3.35e-05	0.0018	-0.01569	0.01496	0.00677	0.01035
773	0.00193	0.00699	-6.4639e-07	0.00212	0.37807	0.66864	0.00713	0.0106
770	0.00206	0.00722	0.000231427	0.00205	0.00452	0.02212	0.00741	0.01091
767	0.00173	0.00649	0.000390747	0.00293	0.00298	0.01074	0.00785	0.01161
764	-0.00409	0.02171	-0.02064	0.05002	-0.00633	0.00127	0.00781	0.01116
761	0.00174	0.00455	0.000344461	0.000551248	-0.00456	0.00043851	0.00594	0.0082
758	0.0016	0.00519	0.00091599	0.00159	-0.00767	0.002	0.00822	0.01174
755	0.00159	0.00592	0.00115	0.00164	-0.01092	0.00553	0.0083	0.0119
752	0.00139	0.00644	0.00134	0.00172	-0.00996	0.00419	0.00865	0.01232
749	0.00138	0.00619	0.00147	0.00162	-0.00861	0.00231	0.00888	0.01242
746	0.0013	0.00577	0.00157	0.00153	-0.01203	0.00633	0.00934	0.0124
743	0.00114	0.00658	0.00203	0.00164	-0.01151	0.00522	0.00932	0.01323
740	0.0011	0.00627	0.00207	0.00147	-0.00821	0.00158	0.00936	0.01362
737	0.00104	0.00558	0.00219	0.00146	-0.01283	0.00701	0.00945	0.0133
734	0.000980138	0.00653	0.00343	0.00194	-0.02045	0.01605	0.01034	0.01461
731	0.000610288	0.00602	0.00266	0.00134	-0.00802	0.000909441	0.01011	0.01389
728	0.000762542	0.00528	0.00275	0.00134	-0.00885	0.0015	0.01039	0.01423
725	0.000687732	0.00541	0.00292	0.00128	-0.01021	0.00236	0.01016	0.0139
722	0.000434726	0.00608	0.00342	0.00144	-0.01193	0.00393	0.0107	0.01459
719	0.00012604	0.00656	0.00393	0.00155	-0.01579	0.0078	0.01116	0.01522
716	-6.09185e-05	0.00623	0.00431	0.00156	-0.01318	0.00461	0.0115	0.01551
713	-4.91663e-05	0.0057	0.00451	0.00148	-0.01053	0.0019	0.01184	0.01578
710	9.09929e-06	0.00506	0.00419	0.00136	-0.01018	0.00146	0.01164	0.0154
707	-0.000162806	0.00539	0.0042	0.00137	-0.01084	0.00197	0.01165	0.01533
704	-0.000360428	0.00586	0.00486	0.00156	-0.01257	0.00309	0.01202	0.01577
701	-0.000774327	0.0061	0.00551	0.00165	-0.01326	0.00336	0.01266	0.01639
698	-0.000971276	0.00601	0.00589	0.0017	-0.01352	0.00334	0.01301	0.01677
695	-0.00116	0.00592	0.00655	0.00187	-0.01544	0.00495	0.01341	0.01735
692	-0.00145	0.00591	0.00752	0.00196	-0.01515	0.00408	0.01384	0.01782
689	-0.00174	0.00571	0.00727	0.00202	-0.01328	0.00234	0.01409	0.01797
686	-0.00152	0.00506	0.00733	0.00204	-0.01477	0.00338	0.01425	0.01788
683	-0.00204	0.00559	0.00849	0.00233	-0.012	0.00144	0.01489	0.01866
680	-0.00189	0.00501	0.00739	0.00215	-0.01441	0.00254	0.01456	0.01791
677	-0.00246	0.00541	0.00867	0.00245	-0.01547	0.00302	0.01525	0.01864
674	-0.00274	0.00552	0.00932	0.00266	-0.01543	0.00276	0.0157	0.01908
671	-0.00295	0.00523	0.00989	0.00283	-0.0157	0.00274	0.01616	0.01947
668	-0.00323	0.00518	0.01042	0.00295	-0.01635	0.00289	0.01645	0.0197
665	-0.00361	0.00514	0.01101	0.0031	-0.01656	0.0029	0.01697	0.02019
662	-0.00381	0.00502	0.01155	0.00331	-0.01714	0.00294	0.01717	0.02033
659	-0.00428	0.00511	0.0121	0.00342	-0.01828	0.00334	0.0176	0.02058
656	-0.00487	0.00526	0.01323	0.00363	-0.01861	0.00341	0.01834	0.02118
653	-0.00516	0.00502	0.01373	0.00381	-0.0201	0.004	0.01862	0.0213
650	-0.00576	0.00514	0.01503	0.00408	-0.02055	0.00382	0.0193	0.02188
647	-0.00571	0.00455	0.01461	0.00415	-0.01871	0.00284	0.01936	0.02167
644	-0.00611	0.00455	0.01486	0.00426	-0.02052	0.00347	0.01954	0.02178
641	-0.00655	0.00454	0.01625	0.00456	-0.02179	0.00381	0.02028	0.02231
638	-0.00731	0.00451	0.0173	0.0049	-0.0223	0.00386	0.02076	0.02257
635	-0.0079	0.00431	0.01894	0.00529	-0.0233	0.004	0.02166	0.0232
632	-0.00844	0.00417	0.01944	0.00545	-0.02403	0.00407	0.02179	0.02315
629	-0.00898	0.004	0.02108	0.00588	-0.02493	0.00418	0.02282	0.0239
626	-0.00952	0.00388	0.02204	0.00608	-0.02581	0.00438	0.02309	0.02395
623	-0.01016	0.00372	0.02321	0.00645	-0.02617	0.00433	0.02374	0.02444
620	-0.01052	0.00342	0.02408	0.00661	-0.0265	0.00435	0.02417	0.02469
617	-0.01119	0.00328	0.02472	0.00703	-0.02729	0.00435	0.02462	0.0248
614	-0.01199	0.00308	0.02619	0.00732	-0.02827	0.00453	0.02528	0.02506
611	-0.01301	0.00297	0.02703	0.00744	-0.02908	0.00462	0.02565	0.02517
608	-0.01379	0.00271	0.02808	0.00768	-0.03069	0.00484	0.02591	0.02521
605	-0.01491	0.00262	0.03	0.00814	-0.03192	0.00507	0.02683	0.02577
602	-0.01589	0.00248	0.0316	0.00877	-0.03316	0.00531	0.02752	0.02613
599	-0.01679	0.00217	0.03393	0.00926	-0.03412	0.0054	0.02854	0.02668
596	-0.01763	0.0019	0.03529	0.0094	-0.03523	0.00556	0.02903	0.02691
593	-0.01894	0.00162	0.03649	0.00973	-0.03657	0.00571	0.02946	0.02703
590	-0.01981	0.00132	0.03837	0.01034	-0.03751	0.00592	0.03017	0.02733
587	-0.02075	0.000940467	0.04012	0.01062	-0.03904	0.00607	0.03086	0.02761
584	-0.02232	0.000564989	0.04253	0.01115	-0.04009	0.00603	0.03199	0.02823
581	-0.02422	0.000203233	0.04435	0.01108	-0.04212	0.00635	0.03278	0.02872
578	-0.02555	0.000357835	0.04625	0.01185	-0.04356	0.00653	0.03336	0.02896
575	-0.02713	0.000779831	0.0494	0.01246	-0.0446	0.00656	0.03449	0.02946
572	-0.02824	0.0011	0.05117	0.01284	-0.04687	0.00691	0.03482	0.02967
569	-0.03005	0.0013	0.05365	0.01327	-0.04814	0.00704	0.03598	0.03038
566	-0.03211	0.00201	0.0574	0.01397	-0.05075	0.00741	0.0371	0.03108
563	-0.03465	0.00235	0.05882	0.01395	-0.05241	0.00753	0.03734	0.03103
560	-0.03613	0.00275	0.06253	0.0148	-0.05405	0.00771	0.03858	0.03185
557	-0.03897	0.00361	0.06432	0.01548	-0.05625	0.0079	0.03918	0.03222
554	-0.04051	0.00398	0.06812	0.01575	-0.05839	0.00815	0.04057	0.03304
551	-0.04211	0.00453	0.07066	0.01622	-0.06067	0.00849	0.04121	0.03342
548	-0.04505	0.00517	0.0744	0.01686	-0.06307	0.00865	0.04225	0.03413
545	-0.04842	0.00622	0.0768	0.01721	-0.06535	0.00882	0.04297	0.0346
542	-0.05234	0.00709	0.07987	0.01822	-0.06667	0.00872	0.0439	0.03528
539	-0.05405	0.00773	0.08333	0.01852	-0.06993	0.00934	0.04491	0.03601
536	-0.05763	0.00854	0.08802	0.01894	-0.07256	0.00949	0.04614	0.03702
533	-0.06073	0.00926	0.09268	0.01955	-0.07553	0.00968	0.04738	0.03801
530	-0.06345	0.00976	0.09542	0.01988	-0.07878	0.00963	0.04811	0.03858
527	-0.06853	0.01101	0.09888	0.02079	-0.08113	0.00959	0.04889	0.03929
524	-0.07253	0.01249	0.10337	0.02081	-0.08358	0.00971	0.05021	0.04045
521	-0.07575	0.01307	0.10731	0.02127	-0.08742	0.00979	0.05116	0.04126
518	-0.08147	0.01414	0.11413	0.02203	-0.08988	0.00986	0.05315	0.04317
515	-0.08664	0.01552	0.119	0.02244	-0.09418	0.0102	0.05424	0.04414
512	-0.08902	0.01615	0.12413	0.02319	-0.09754	0.01055	0.05556	0.04537
509	-0.0949	0.0172	0.12979	0.02392	-0.10092	0.01093	0.05693	0.04667
506	-0.103	0.01915	0.13606	0.02422	-0.10492	0.01124	0.05867	0.04841
503	-0.10672	0.01959	0.142	0.02496	-0.10875	0.0113	0.06	0.04975
500	-0.11297	0.0217	0.14601	0.02547	-0.11333	0.01184	0.06117	0.05091
497	-0.12174	0.02244	0.15393	0.02586	-0.11741	0.01202	0.06273	0.05239
494	-0.12915	0.02244	0.16423	0.02677	-0.12578	0.01421	0.06432	0.05393
491	-0.12445	0.02543	0.16186	0.02588	-0.11577	0.00924	0.06633	0.05611
488	-0.14027	0.02575	0.17196	0.02711	-0.12985	0.01237	0.06729	0.057
485	-0.14878	0.02625	0.18154	0.02716	-0.13808	0.01425	0.06867	0.05837
482	-0.15421	0.02762	0.18749	0.02738	-0.14097	0.01357	0.07048	0.06024
479	-0.1543	0.02878	0.1934	0.02794	-0.14075	0.01169	0.07343	0.06333
476	-0.17358	0.03037	0.20444	0.02988	-0.15062	0.01422	0.07411	0.06384
473	-0.19377	0.034	0.22755	0.03116	-0.14484	0.00945	0.07635	0.06602
470	-0.19535	0.03055	0.22163	0.03018	-0.16318	0.0169	0.0768	0.06643
467	-0.18172	0.03348	0.21907	0.02946	-0.14947	0.00855	0.07962	0.0695
464	-0.2103	0.03353	0.23272	0.02926	-0.17051	0.01592	0.07986	0.06951
461	-0.20459	0.03683	0.23502	0.02923	-0.16876	0.0116	0.08285	0.07248
458	-0.21811	0.03408	0.24702	0.03035	-0.17511	0.01304	0.0838	0.07318
455	-0.23353	0.03655	0.24936	0.0306	-0.17918	0.01327	0.08484	0.07409
452	-0.24466	0.03441	0.26701	0.03196	-0.18087	0.01166	0.08718	0.07643
449	-0.2337	0.0423	0.25048	0.0308	-0.18196	0.00939	0.08896	0.07815
446	-0.2589	0.03643	0.27687	0.03155	-0.19445	0.01552	0.09024	0.0791
443	-0.26856	0.03717	0.28112	0.03139	-0.19906	0.0161	0.09117	0.07985
440	-0.28167	0.03685	0.2925	0.03167	-0.20427	0.01743	0.09311	0.08167
437	-0.28011	0.0363	0.29284	0.03027	-0.2072	0.01668	0.09428	0.08251
434	-0.29745	0.03651	0.30196	0.0306	-0.21082	0.01801	0.09544	0.08339
431	-0.30596	0.03584	0.30852	0.03012	-0.21483	0.01884	0.09646	0.08412
428	-0.31691	0.03629	0.31773	0.03073	-0.21843	0.02025	0.09802	0.08542
425	-0.32018	0.03507	0.32008	0.02912	-0.22262	0.02126	0.09827	0.08532
422	-0.32935	0.03412	0.32906	0.02898	-0.22626	0.02306	0.09953	0.0862
419	-0.33774	0.03483	0.33261	0.0283	-0.22689	0.02264	0.10048	0.08684
416	-0.34742	0.0338	0.34366	0.02857	-0.23151	0.02597	0.10156	0.0876
413	-0.35235	0.03283	0.34673	0.02735	-0.23319	0.02725	0.10196	0.08738
410	-0.36168	0.0322	0.35481	0.02726	-0.23537	0.0293	0.10259	0.08773
407	-0.37305	0.03175	0.35554	0.02603	-0.23726	0.0308	0.10231	0.08701
404	-0.38049	0.03061	0.36752	0.02586	-0.23896	0.03384	0.10336	0.08744
401	-0.39192	0.02938	0.37412	0.0242	-0.23996	0.036	0.10349	0.08721
398	-0.39547	0.03059	0.37554	0.02359	-0.23956	0.03786	0.10289	0.08614
395	-0.39677	0.02866	0.38199	0.02317	-0.23896	0.03993	0.10277	0.08552
392	-0.40546	0.02759	0.38458	0.02145	-0.23973	0.04283	0.10187	0.08419
389	-0.41532	0.02773	0.38665	0.02126	-0.23782	0.04488	0.10074	0.08264
386	-0.41767	0.02656	0.38966	0.01977	-0.23723	0.0482	0.09968	0.08115
383	-0.42286	0.02497	0.3924	0.01953	-0.23636	0.05128	0.09825	0.07918
380	-0.42936	0.02438	0.39786	0.01975	-0.23168	0.0528	0.09707	0.07764
377	-0.43135	0.02375	0.39734	0.0182	-0.2295	0.05537	0.09496	0.07511
374	-0.43547	0.02231	0.3986	0.01807	-0.22458	0.05701	0.0929	0.07269
371	-0.43299	0.02185	0.3962	0.01776	-0.22026	0.05886	0.09047	0.06969
368	-0.43264	0.02062	0.39835	0.01777	-0.21406	0.05979	0.0882	0.06713
365	-0.43142	0.01964	0.39465	0.01741	-0.20801	0.06085	0.08523	0.06391
362	-0.42576	0.01851	0.3911	0.01672	-0.20022	0.06068	0.08224	0.06058
359	-0.42209	0.01736	0.38566	0.01676	-0.19192	0.05998	0.07921	0.05721
356	-0.41401	0.01569	0.37836	0.01651	-0.1827	0.05804	0.07617	0.05382
353	-0.40178	0.01486	0.36866	0.01609	-0.17361	0.05557	0.07293	0.05061
350	-0.38588	0.01313	0.35861	0.01573	-0.1643	0.05238	0.07013	0.04749
347	-0.37059	0.01192	0.34381	0.01482	-0.15366	0.0477	0.06718	0.04438
344	-0.35513	0.01063	0.32998	0.01425	-0.14419	0.0426	0.06474	0.04181
341	-0.33629	0.00906	0.31302	0.01309	-0.13557	0.03703	0.06269	0.03931
338	-0.31725	0.00796	0.29611	0.0124	-0.12789	0.03134	0.06089	0.03763
335	-0.29785	0.00686	0.27857	0.0113	-0.12137	0.02561	0.05922	0.03646
332	-0.27931	0.00573	0.26117	0.01055	-0.11575	0.02013	0.05831	0.03474
329	-0.26091	0.00463	0.2434	0.00974	-0.11101	0.01514	0.05727	0.03333
326	-0.24336	0.00389	0.22647	0.00883	-0.10674	0.01088	0.05616	0.03197
323	-0.22733	0.00305	0.21002	0.00819	-0.10321	0.00764	0.0549	0.03065
320	-0.21147	0.00228	0.19368	0.00747	-0.09965	0.0054	0.05317	0.02941
317	-0.19685	0.00148	0.17785	0.00683	-0.09592	0.00437	0.05174	0.02703
314	-0.183	0.000955744	0.16298	0.00627	-0.09211	0.00433	0.04991	0.02479
311	-0.16984	0.00050452	0.14885	0.00593	-0.08802	0.00478	0.04781	0.02241
308	-0.15667	7.9058e-05	0.13469	0.00575	-0.08326	0.00528	0.04515	0.0202
305	-0.14435	0.000349711	0.12147	0.00559	-0.07821	0.00566	0.04302	0.01704
302	-0.1324	0.000628447	0.10825	0.00553	-0.07268	0.00598	0.04033	0.01432
299	-0.12083	0.000843177	0.09586	0.00553	-0.06718	0.00617	0.03723	0.0122
296	-0.10961	0.00103	0.08402	0.00559	-0.0615	0.00628	0.03501	0.0087
293	-0.09883	0.0012	0.07269	0.00571	-0.05603	0.00629	0.03225	0.00628
290	-0.08841	0.00138	0.06198	0.00577	-0.05044	0.00625	0.0298	0.00364
287	-0.07839	0.00155	0.0516	0.00589	-0.04486	0.00619	0.02756	0.00141
284	-0.06889	0.00179	0.04202	0.00602	-0.03946	0.00615	0.02515	0.00235
281	-0.05985	0.00194	0.03296	0.00604	-0.03415	0.00609	0.02308	0.00463
278	-0.05129	0.00207	0.02475	0.00609	-0.02913	0.00606	0.02115	0.00684
275	-0.04343	0.00222	0.01724	0.00616	-0.02434	0.00602	0.01951	0.00916
272	-0.03604	0.00236	0.01029	0.00609	-0.01985	0.00598	0.01764	0.0107
269	-0.02909	0.00246	0.004	0.00606	-0.01559	0.00593	0.01612	0.01267
266	-0.02274	0.00254	-0.00162	0.006	-0.01168	0.00591	0.01484	0.01423
263	-0.01693	0.00263	-0.00671	0.00592	-0.00805	0.00589	0.01373	0.01587
260	-0.01167	0.00269	-0.01107	0.00582	-0.00476	0.00584	0.01282	0.01745
257	-0.00687	0.00277	-0.01493	0.00571	-0.0018	0.00581	0.0119	0.01869
254	-0.00259	0.00283	-0.01828	0.0056	0.000842566	0.00578	0.01105	0.01973
251	0.00129	0.00289	-0.02119	0.00547	0.00325	0.00574	0.01044	0.02092
248	0.00478	0.00295	-0.02367	0.00535	0.00543	0.00571	0.00993	0.02214
245	0.00791	0.00301	-0.02579	0.00518	0.00743	0.00569	0.0094	0.02316
242	0.01071	0.00306	-0.02769	0.0051	0.00925	0.00566	0.00894	0.02424
239	0.0132	0.00311	-0.02934	0.00497	0.01093	0.00564	0.00851	0.02529
236	0.01535	0.00314	-0.03074	0.00485	0.01246	0.00563	0.00812	0.02628
233	0.01725	0.00317	-0.03189	0.00472	0.01385	0.00563	0.00773	0.02711
230	0.01891	0.00319	-0.03291	0.00452	0.01517	0.00564	0.00745	0.0281
227	0.0204	0.0032	-0.0339	0.00448	0.01638	0.00564	0.00701	0.02876
224	0.02174	0.00322	-0.03473	0.00433	0.01752	0.00565	0.00687	0.02989
221	0.02296	0.00322	-0.03547	0.0042	0.01863	0.00566	0.00664	0.03079
218	0.02405	0.00323	-0.03611	0.00407	0.01961	0.00566	0.00648	0.03169
215	0.02501	0.00323	-0.03668	0.00393	0.02055	0.00567	0.00625	0.03247
212	0.02585	0.00322	-0.03719	0.0038	0.02147	0.00566	0.00614	0.03339
209	0.02667	0.00323	-0.03769	0.00368	0.02237	0.00565	0.00602	0.03424
206	0.02747	0.00325	-0.03813	0.00355	0.02325	0.00562	0.00589	0.03504
203	0.02841	0.00329	-0.03866	0.00345	0.02416	0.00558	0.00586	0.03603
200	0.0296	0.00334	-0.03918	0.00332	0.02512	0.00553	0.00573	0.0369
							0.04892	--
							0.05	--
							0.05128	--
							0.05248	--
							0.05374	--
							0.05524	--
							0.05664	--
							0.05825	--
							0.05954	--
							0.06121	--
							0.0632	--
							0.0653	--
							0.06769	--
							0.07001	--
							0.07235	--
							0.0751	--
							0.07807	--
							0.08119	--
							0.08457	--
							0.08802	--
							0.09182	--
							0.0957	--
							0.09935	--
							0.10358	--
							0.1078	--
							0.11184	--
							0.11607	--
							0.11984	--
							0.12323	--
							0.12613	--
							0.1283	--
							0.12986	--
							0.1305	--
							0.13037	--
							0.12962	--
							0.12811	--
							0.12587	--
							0.12335	--
							0.12045	--
							0.11752	--
							0.11467	--
							0.11194	--
							0.10943	--
							0.10714	--
							0.10518	--
							0.10322	--
							0.10148	--
							0.09983	--
							0.09815	--
							0.09658	--
							0.09482	--
							0.09317	--
							0.09155	--
							0.08962	--
							0.0874	--
							0.08526	--
							0.08299	--
							0.08052	--
							0.07788	--
							0.0751	--
							0.07221	--
							0.06918	--
							0.06613	--
							0.06291	--
							0.05964	--
							0.05635	--
							0.05286	--
							0.0495	--
							0.04611	--
							0.04281	--
							0.03948	--
							0.03631	--
							0.03319	--
							0.03017	--
							0.02715	--
							0.02429	--
							0.02153	--
							0.01882	--
							0.01623	--
							0.01374	--
							0.01135	--
							0.00908	--
							0.00692	--
							0.00483	--
							0.00285	--
							0.000939278	--
							-0.000897867	--
							-0.0027	--
							-0.00446	--
							-0.0061	--
							-0.00764	--
							-0.00913	--
							-0.01056	--
							-0.01188	--
							-0.01317	--
							-0.01433	--
							-0.01545	--
							-0.01646	--
							-0.01742	--
							-0.01837	--

## Sheet: Figure 3s
	RH-TiO2 NHs@CsPbBr3/Cs4PbBr6		LH-TiO2 NHs@CsPbBr3/Cs4PbBr6
X	Y1	Error bar 1	Y2	Error bar 2
560	0.02635	0.00087892	0.03518	0.01829
559	0.02811	0.00108	0.03621	0.01867
558	0.02973	0.00127	0.03729	0.01898
557	0.0317	0.00137	0.03833	0.01919
556	0.03397	0.0019	0.03939	0.01926
555	0.03653	0.00213	0.04072	0.01949
554	0.03956	0.00268	0.04233	0.01985
553	0.0426	0.00311	0.04381	0.01996
552	0.04648	0.0036	0.04553	0.02008
551	0.05071	0.00437	0.0476	0.02036
550	0.05556	0.005	0.0498	0.02054
549	0.06087	0.00572	0.05222	0.02065
548	0.06722	0.00688	0.05519	0.02092
547	0.07448	0.00764	0.05837	0.02107
546	0.08322	0.00937	0.06202	0.02111
545	0.09305	0.0112	0.0661	0.02111
544	0.10452	0.01276	0.07082	0.02121
543	0.11742	0.01508	0.07608	0.02127
542	0.13242	0.01764	0.08185	0.0212
541	0.14953	0.02017	0.0886	0.02123
540	0.16977	0.02338	0.09614	0.02111
539	0.19168	0.02752	0.10481	0.02107
538	0.21678	0.03216	0.11435	0.02083
537	0.24531	0.03657	0.12557	0.02078
536	0.27722	0.0424	0.1383	0.02048
535	0.3145	0.04903	0.15272	0.01996
534	0.35637	0.05649	0.16845	0.01949
533	0.4035	0.06489	0.18633	0.01883
532	0.45463	0.07314	0.20623	0.01802
531	0.51032	0.08264	0.22827	0.01713
530	0.56779	0.09258	0.25204	0.01604
529	0.62545	0.10473	0.27831	0.01454
528	0.68308	0.11404	0.30613	0.01283
527	0.73723	0.12183	0.33578	0.00995
526	0.78692	0.1318	0.36613	0.00709
525	0.82624	0.13839	0.39562	0.00674
524	0.85563	0.14522	0.42331	0.00977
523	0.86967	0.14799	0.44788	0.01528
522	0.87148	0.14885	0.4675	0.0215
521	0.8583	0.14586	0.48161	0.0279
520	0.83049	0.13903	0.48944	0.03401
519	0.79117	0.13159	0.49013	0.03991
518	0.74352	0.1241	0.48417	0.04278
517	0.68838	0.11437	0.47126	0.04526
516	0.62853	0.10313	0.45168	0.04612
515	0.56576	0.0915	0.42677	0.04503
514	0.50283	0.07981	0.39785	0.04231
513	0.44336	0.06996	0.36601	0.03812
512	0.38774	0.05861	0.33322	0.03179
511	0.33601	0.04969	0.30027	0.026
510	0.29005	0.04224	0.26906	0.01949
509	0.25	0.03602	0.24024	0.01332
508	0.21581	0.0304	0.2134	0.00776
507	0.18655	0.02586	0.18946	0.00392
506	0.16208	0.02219	0.16839	0.00466
505	0.14144	0.01902	0.15037	0.00763
504	0.12399	0.01644	0.13499	0.0103
503	0.10903	0.01446	0.12239	0.01256
502	0.09647	0.01253	0.11236	0.01401
501	0.08601	0.01099	0.10413	0.01492
500	0.07754	0.00975	0.09811	0.01511
499	0.06993	0.00855	0.09334	0.01484
498	0.06375	0.00742	0.09004	0.01412
497	0.05849	0.00685	0.08768	0.01281
496	0.05425	0.00636	0.08642	0.01137
495	0.05051	0.00569	0.08572	0.00913
494	0.04736	0.00538	0.08573	0.00674
493	0.04481	0.00508	0.08658	0.00406
492	0.04242	0.00451	0.08789	0.00109
491	0.04052	0.00426	0.08995	0.00283
490	0.03895	0.00429	0.09259	0.00615
489	0.03742	0.00389	0.09563	0.00981
488	0.03624	0.00386	0.09887	0.01349
487	0.03527	0.00386	0.10244	0.01693
486	0.03444	0.00384	0.10601	0.02034
485	0.03406	0.00386	0.10971	0.02326
484	0.03353	0.00376	0.11328	0.0258
483	0.03311	0.00391	0.11646	0.02771
482	0.03301	0.00418	0.11961	0.02866
481	0.03274	0.00427	0.12251	0.02848
480	0.03267	0.00431	0.12512	0.02739

## Sheet: Figure 3t
	RH-TiO2 NHs@CsPbBr3/Cs4PbBr6		LH-TiO2 NHs@CsPbBr3/Cs4PbBr6
X	Y1	Error bar 1	Y2	Error bar 2
560	0.00111	0.00031434	-0.00216	0.000910126
559	0.00112	0.000353534	-0.0025	0.00104
558	0.00123	0.00053474	-0.00266	0.00106
557	0.0014	0.000662137	-0.00282	0.00107
556	0.00166	0.00081276	-0.00304	0.00126
555	0.00203	0.000901384	-0.0033	0.00122
554	0.00249	0.00103	-0.00379	0.00149
553	0.00299	0.00105	-0.00399	0.00132
552	0.00359	0.00109	-0.00427	0.00137
551	0.00428	0.00111	-0.00477	0.00152
550	0.00499	0.0012	-0.00546	0.00186
549	0.0059	0.00141	-0.00594	0.00192
548	0.00683	0.00147	-0.0065	0.00195
547	0.00788	0.00158	-0.00726	0.00221
546	0.00919	0.00175	-0.00844	0.00237
545	0.01062	0.00203	-0.00973	0.00287
544	0.01227	0.00214	-0.01076	0.00296
543	0.01416	0.00233	-0.01206	0.00317
542	0.0165	0.00259	-0.01368	0.00349
541	0.01918	0.00299	-0.01544	0.00402
540	0.02219	0.00344	-0.01712	0.00409
539	0.02576	0.00386	-0.0197	0.00459
538	0.02945	0.00413	-0.02253	0.00514
537	0.03378	0.00447	-0.02539	0.00579
536	0.03895	0.00526	-0.02869	0.00635
535	0.04511	0.0061	-0.03302	0.00755
534	0.05166	0.00684	-0.03715	0.00846
533	0.05896	0.00767	-0.04207	0.00934
532	0.0669	0.00887	-0.04715	0.01014
531	0.07537	0.01005	-0.05307	0.01107
530	0.08411	0.01105	-0.06046	0.01293
529	0.09321	0.01147	-0.06742	0.01428
528	0.10173	0.01158	-0.07571	0.01591
527	0.11	0.01177	-0.08339	0.01718
526	0.11746	0.01217	-0.09194	0.01854
525	0.12386	0.01221	-0.10031	0.01884
524	0.12836	0.01228	-0.10808	0.02033
523	0.1306	0.01171	-0.11463	0.01975
522	0.13044	0.01136	-0.12004	0.02088
521	0.12812	0.01072	-0.12342	0.01901
520	0.12385	0.01023	-0.12561	0.01864
519	0.11759	0.00922	-0.12495	0.01693
518	0.10991	0.0084	-0.12331	0.01556
517	0.10133	0.00803	-0.11925	0.01476
516	0.09197	0.00721	-0.11406	0.01271
515	0.08246	0.00644	-0.10585	0.01076
514	0.07303	0.00607	-0.09805	0.00888
513	0.06366	0.0054	-0.08844	0.0078
512	0.05497	0.00488	-0.07993	0.00749
511	0.04713	0.00426	-0.06992	0.00624
510	0.04018	0.00383	-0.06175	0.00543
509	0.03385	0.00327	-0.05371	0.00487
508	0.02872	0.00294	-0.04577	0.00466
507	0.02433	0.00275	-0.03933	0.0044
506	0.02057	0.00221	-0.03342	0.004
505	0.01734	0.00198	-0.02844	0.00395
504	0.01463	0.0019	-0.02448	0.00391
503	0.01241	0.00175	-0.02122	0.004
502	0.01058	0.00168	-0.01836	0.00357
501	0.0091	0.00171	-0.01588	0.0037
500	0.00783	0.00178	-0.01425	0.00365
499	0.00676	0.00173	-0.01318	0.00383
498	0.00581	0.00158	-0.01146	0.00349
497	0.00503	0.00142	-0.01109	0.00356
496	0.00429	0.00119	-0.01042	0.00358
495	0.00376	0.00118	-0.01005	0.00356
494	0.00339	0.00113	-0.00934	0.00333
493	0.00305	0.00117	-0.00925	0.0035
492	0.0028	0.00126	-0.00912	0.00318
491	0.00261	0.00131	-0.0092	0.0032
490	0.00247	0.00136	-0.00925	0.00349
489	0.00242	0.00141	-0.00934	0.00319
488	0.00229	0.00137	-0.0097	0.00322
487	0.00215	0.00131	-0.01013	0.00357
486	0.00203	0.00136	-0.01021	0.00331
485	0.00197	0.0014	-0.01045	0.00342
484	0.00196	0.00142	-0.0109	0.00365
483	0.00184	0.00132	-0.01128	0.00396
482	0.0019	0.00133	-0.0115	0.00408
481	0.00182	0.00113	-0.01167	0.00443
480	0.00212	0.00152	-0.01223	0.00504

## Sheet: Figure 3u
	RH-TiO2 NHs@CsPbBr3/Cs4PbBr6		LH-TiO2 NHs@CsPbBr3/Cs4PbBr6
X	Y1	Error bar 1	Y2	Error bar 2
560	0.03501	0.00889	-0.05397	0.00924
559	0.0331	0.00987	-0.06162	0.01084
558	0.03389	0.01332	-0.06249	0.00985
557	0.03629	0.01544	-0.06459	0.01104
556	0.04015	0.01726	-0.06772	0.00915
555	0.04547	0.01732	-0.071	0.01103
554	0.0517	0.01785	-0.07779	0.00949
553	0.05767	0.01598	-0.07989	0.01373
552	0.06372	0.01432	-0.08299	0.01519
551	0.07	0.01262	-0.08778	0.01393
550	0.07517	0.01135	-0.09496	0.01147
549	0.08034	0.01109	-0.09729	0.00913
548	0.0846	0.00944	-0.10195	0.01221
547	0.088	0.00819	-0.10618	0.01338
546	0.09198	0.00706	-0.11483	0.0071
545	0.09519	0.00721	-0.12333	0.00308
544	0.09829	0.00569	-0.12762	0.0038
543	0.10077	0.00403	-0.13277	0.00658
542	0.10412	0.00266	-0.13912	0.00211
541	0.10688	0.00177	-0.14485	0.00652
540	0.10939	0.00154	-0.14795	0.00607
539	0.11264	0.00166	-0.15611	0.00697
538	0.11409	0.00158	-0.16304	0.01036
537	0.11589	0.00259	-0.16705	0.01346
536	0.11796	0.00336	-0.17157	0.0155
535	0.11987	0.00411	-0.17869	0.02063
534	0.12107	0.00388	-0.18271	0.02266
533	0.12218	0.00385	-0.1868	0.0254
532	0.12328	0.00371	-0.18933	0.02684
531	0.12413	0.00353	-0.19244	0.02879
530	0.12463	0.00393	-0.19869	0.03262
529	0.12529	0.00494	-0.2012	0.03439
528	0.12521	0.00631	-0.20583	0.03665
527	0.12554	0.00764	-0.20664	0.03862
526	0.12607	0.00868	-0.20948	0.0404
525	0.1269	0.00982	-0.21134	0.04126
524	0.12719	0.0103	-0.21365	0.04309
523	0.12729	0.01127	-0.21449	0.04292
522	0.12703	0.01186	-0.21545	0.04572
521	0.12679	0.01265	-0.21548	0.04404
520	0.1265	0.01315	-0.21606	0.04459
519	0.12583	0.01396	-0.21465	0.04373
518	0.12532	0.01487	-0.21504	0.04306
517	0.12492	0.01553	-0.21399	0.04324
516	0.1243	0.01636	-0.21337	0.04194
515	0.12362	0.017	-0.2096	0.03986
514	0.12247	0.01719	-0.20817	0.03762
513	0.12114	0.01714	-0.20404	0.03571
512	0.1197	0.0171	-0.20186	0.03458
511	0.11831	0.01728	-0.19607	0.03107
510	0.11676	0.01704	-0.19256	0.02843
509	0.11439	0.01732	-0.18744	0.02475
508	0.11225	0.01752	-0.17952	0.02226
507	0.10993	0.01747	-0.17351	0.02006
506	0.10702	0.01686	-0.16548	0.01636
505	0.10363	0.01739	-0.15762	0.01486
504	0.1004	0.01709	-0.15104	0.01348
503	0.09637	0.01607	-0.14408	0.01415
502	0.09278	0.01794	-0.13534	0.01153
501	0.08943	0.02013	-0.12651	0.01273
500	0.08531	0.02119	-0.11988	0.01493
499	0.08155	0.02145	-0.11605	0.01828
498	0.07677	0.02156	-0.10511	0.01749
497	0.07202	0.01964	-0.10341	0.0217
496	0.0662	0.01823	-0.0985	0.02464
495	0.06238	0.01948	-0.09583	0.02718
494	0.05948	0.01857	-0.09009	0.02656
493	0.05688	0.01981	-0.08853	0.03077
492	0.05462	0.02256	-0.08665	0.03012
491	0.0529	0.02403	-0.08604	0.03251
490	0.05171	0.02561	-0.0855	0.03573
489	0.05221	0.02771	-0.08414	0.03419
488	0.05075	0.02802	-0.08517	0.03684
487	0.04891	0.02781	-0.0873	0.04002
486	0.0472	0.02958	-0.08517	0.0389
485	0.0465	0.03101	-0.08547	0.03937
484	0.0466	0.03164	-0.08697	0.04147
483	0.0443	0.0296	-0.08788	0.04334
482	0.04597	0.02984	-0.08765	0.04328
481	0.04488	0.02552	-0.08687	0.04491
480	0.05186	0.03144	-0.08894	0.0469

## Sheet: Figure 4a
X	Y1	Y2
115	0.00437	0.01917
628	0.20508	0.05914
314	0.3962	0.20097
203	0.12821	0.08729
413	0.13562	0.11619
505	0.16254	0.07524

[truncated: 36 more sheets: Figure 4b, Figure 4c, Figure 4d, Figure 4e, Figure 6a, Figure 6b, Figure 6c, Figure 6d, Figure 6e, Figure 6f, Figure 6g, Figure S1, Figure S3, Figure S4, Figure S5, Figure S6, Figure S7, Figure S8, Figure S9, Figure S10 …]
